# Supplementary material for: Evaluating metabolic changes in H9c2 cardiomyoblasts exposed to LPS: Towards understanding sepsis mechanisms
Source: PLoS One. 2025 Oct 9;20(10):e0334234. doi: 10.1371/journal.pone.0334234 (PMC12510579; doi:10.1371/journal.pone.0334234)
Supplement: S1 Data — (XLSX) [file pone.0334234.s001.xlsx]

## Sheet: MTT
OD / condition	Plate	CT 24h	LPS 2,5µg/ml 24h	LPS 5µg/ml 24h	CT 48h	LPS 2,5µg/ml 48h	LPS 5µg/ml 48h
	P_1	0.168		0.167
	P_1	0.209		0.205
	P_1	0.241		0.236
	P_1	0.229		0.211
	P_1	0.215		0.212
	P_1	0.232		0.242
	P_2			0.133
	P_2	0.134		0.174
	P_2	0.097		0.131
	P_2	0.12		0.158
	P_2	0.106		0.14
	P_2	0.162		0.142
	P_3	0.176		0.176
	P_3	0.158		0.187
	P_3	0.195		0.114
	P_3	0.186		0.121
	P_3	0.171		0.212
	P_3	0.125		0.1
	P_4	0.117		0.188
	P_4	0.198		0.165
	P_4	0.144		0.132
	P_4	0.167		0.15
	P_4	0.157		0.173
	P_4	0.174		0.169
	P_5				0.175		0.034
	P_5				0.217		0.031
	P_5				0.098		0.011
	P_5				0.256		0.019
	P_5				0.115		0.013
	P_5				0.132		0.024
	P_6				0.231		0.009
	P_6				0.277		0.013
	P_6				0.292		0.06
	P_6				0.282		0.02
	P_6				0.241		0.012
	P_6				0.267		0.014
	P_7	0.099	0.067	0.092	0.234	0.057	0.054
	P_7	0.132	0.062	0.039	0.211	0.144	0.076
	P_7	0.284	0.088	0.052	0.272	0.112	0.059
	P_7	0.253	0.116	0.085	0.164	0.139	0.162
	P_7	0.275	0.035	0.061
	P_7	0.162	0.049	0.075
	P_8	0.07	0.06	0.072	0.183	0.106	0.042
	P_8	0.144	0.166	0.146	0.195	0.1	0.026
	P_8	0.169	0.178	0.211	0.164	0.183	0.048
	P_8	0.198	0.174	0.168	0.216	0.182	0.081
	P_8	0.16	0.15	0.16	0.151	0.124	0.07
	P_8	0.074	0.099	0.109
	P_9	0.237	0.126	0.105	0.14	0.164	0.009
	P_9	0.17	0.178	0.161	0.142	0.191	0.008
	P_9	0.243	0.196	0.231	0.209	0.221	0.01
	P_9	0.225	0.233	0.224	0.211	0.216	0.011
	P_9	0.24	0.206	0.23	0.224	0.238
	P_9	0.146	0.155	0.172	0.193	0.187	0.022
	P_9				0.117	0.107	0.027
	P_9				0.214	0.111	0.041
	P_9				0.176	0.129
	P_9				0.183	0.123	0.058
	P_10	0.055	0.085	0.062
	P_10	0.124	0.131
	P_10	0.24	0.171	0.447
	P_10	0.228	0.184	0.37
	P_10	0.189	0.158	0.435
	P_10	0.085	0.115

## Sheet: Gene expression
Condition	Ech N°	CT-ActinB	CT-IL-6	CT-SOD2	CT-mt-ND1	CT-Fis1	CT-OPA1	CT-Mfn1	CT-Drp1	CT-mt-Cox2	CT-mt-Cox4i1	CT-mt-ATP6	CT-Sirt3	CT-Mfn2
CT_24h	16	26.2153	29.25	27.9593	22.1768	32.1951	41.1382	45.4733	Undetermined	20.589	25.0388	19.8176	37.8491	35.5054
	16	26.249	29.7446	27.9374	22.1945	32.2745	29.2305	35.0204	30.3947	20.6569	24.9499	19.8087	37.3035	33.4574
LPS 2.5_24h	19	20.0554	28.7819	26.1271	22.2363	30.2593	27.9197	31.0008	28.2303	20.5471	24.725	19.8904	34.0338	31.0202
	19	20.011	28.5937	26.2339	22.1835	30.2529	27.8033	30.8401	28.2992	20.559	24.6908	19.7654	33.8095	30.9079
LPS 5_24h	22	20.7648	28.9942	26.9333	22.2343	30.6568	28.0372	32.125	28.7873	20.5801	24.9557	19.898	34.219	31.2169
	22	20.8991	28.9662	26.5884	22.2442	30.8952	28.0216	32.0541	28.9275	20.5609	24.8597	19.6492	33.6387	31.3092
CT_48H	25	19.7611	29.0193	26.9709	21.8979	29.9104	27.5388	29.9857	27.7835	20.0889	23.4855	19.1196	33.3119	29.5627
	25	19.7785	29.0808	26.9558	21.8999	29.9241	27.489	30.003	27.711	20.0407	23.4291	19.5012	33.2702	29.4547
CT_48H	26	19.7176	29.2467	26.9894	21.9901	29.94	27.6487	30.0216	27.8927	20.2796	23.7356	19.6764	33.8697	29.6177
	26	19.7568	29.2836	27.1616	21.9133	29.893	27.5627	30.0822	28.0191	20.312	23.7714	19.7	33.0675	29.4445
LPS 2.5_48h	27	20.8222	29.3912	27.7873	22.2242	31.1087	28.5833	31.5157	28.9343	20.4725	24.6171	19.7642	34.5523	31.0059
	27	21.1037	29.2806	27.8847	22.295	30.9966	28.5225	31.551	29.0233	20.5994	24.7684	19.7341	34.2425	31.0702
LPS 5_48h	30	20.9035	28.7835	27.5631	21.7245	30.6353	28.5104	31.3267	28.9992	19.8587	24.4902	19.0403	35.4251	30.8573
	30	20.9348	28.8649	27.6286	21.6559	30.9688	28.6962	31.3833	29.0329	19.7993	24.4828	19.0884	35.5551	30.6493
LPS 5_48h	31	21.7463	30.0083	28.2887	21.6054	31.9156	29.2848	31.8317	29.7582	19.8904	25.4304	18.8395	35.9453	31.6999
	31	21.684	30.1113	28.4086	21.5039	31.612	29.3462	31.9519	29.8389	19.9477	25.3093	18.6349	36.2065	31.2524
LPS 5_48h	34	20.4497	28.9351
	34	20.7896	28.9779
LPS 5_48h	38	20.2804	28.6527
	38	20.2146	28.7743
CT_24h	17	20.3437	29.836	27.1162	22.3517	30.7229	28.0033	31.2037	28.5075	20.938	24.4728	20.2397	34.0932	30.6942
	17	20.2316	30.2076	27.1556	22.1636	30.0932	28.0736	31.0006	28.6218	20.9562	24.6098	20.1492	33.768	30.5643
CT_24h	18	20.2831	29.1646	26.8861	21.335	29.9694	27.836	30.9615	28.1397	19.951	23.9444	19.35	33.1083	30.9433
	18	20.2784	29.2106	26.8	21.2902	29.9325	27.8145	31.04	28.1056	19.9362	23.9163	19.3465	33.4207	30.9592
LPS 2.5_24h	20	19.4053	28.2416	25.0957	20.9583	29.4635	26.7207	29.892	27.1856	19.2591	23.2148	18.7534	32.3909	29.8375
	20	19.7353	28.1316	25.1409	20.9837	29.3181	26.893	30.0816	27.1411	19.3102	23.2599	18.8102	32.6322	29.8565
LPS 2.5_24h	21	19.3065	28.2283	25.0383	21.1535	29.6315	26.9247	30.2189	27.3508	19.4437	23.4858	18.7658	33.0572	30.102
	21	19.3717	28.1669	25.079	21.0528	29.5324	26.9296	30.3125	27.4376	19.4629	23.5544	18.8033	33.3581	30.0395
LPS 5_24h	23	22.4317	29.1199	26.1106	21.8644	29.9277	27.9872	32.4284	28.4857	19.8118	24.0389	19.1593	34.0618	32.0623
	23	22.5687	28.9816	26.1956	21.7599	29.9491	28.3079	33.2509	28.6855	19.8206	24.189	19.8191	34.784	32.2502
LPS 5_24h	24	20.9755	28.867	25.8928	21.4855	29.7094	27.6267	31.1204	28.2307	19.5535	23.7867	19.0001	34.0742	31.07
	24	20.7296	28.8095	25.9168	21.6193	29.983	27.8354	31.3504	28.3204	19.6534	23.9037	19.1979	34.1857	30.9248
LPS 2.5_48h	28	23.6343	30.939	28.2105	22.5065	32.636	29.8592	34.1511	30.9676	20.5892	25.6106	20.1134	36.2839	32.6139
	28	23.6217	31.0287	28.5667	22.8438	32.1564	29.6572	33.6951	31.0158	20.6329	25.5904	20.1231	36.9054	32.5229
LPS 2.5_48h	29	20.1319	28.5978	26.2016	21.361	30.2565	27.6159	30.4247	28.2595	19.476	23.5709	19.114	34.4663	29.8983
	29	20.1478	28.4167	26.2629	21.1453	30.0705	27.7288	30.4707	28.3463	19.54	23.6439	19.2085	34.1918	29.7205
CT_48H	14	21.0757	30.4082	28.4801	23.2377	31.1114	29.2003	32.8637	30.1478	21.8368	24.5254	21.6473	34.1016	30.941
	14	21.1295	30.555	28.1839	23.3564	31.1357	29.4146	32.6959	30.1316	21.7882	24.557	21.612	33.7861	31.0086
LPS 5_48h	15	20.2048	28.0108	26.8569	21.9254	30.0414	27.4721	30.2351	27.8764	19.8497	23.6528	19.4892	33.5472	29.4004
	15	20.2415	27.9698	26.9457	21.8761	30.012	27.6159	29.9866	27.8578	19.6847	23.3724	19.4123	33.9234	29.7122

## Sheet: OCR_24h_0.5+1µgmL
Plate 1
OCR (pmol/min/1000 cells):
Time	Group Name: Milieu seahorse-LPS 0						Group Name: Milieu seahorse-LPS 0.5						Group Name: Milieu seahorse-LPS 1						Group Name: UK5099-LPS 0						Group Name: UK5099-LPS 0.5						Group Name: UK5099-LPS 1						Group Name: Etomoxir-LPS 0						Group Name: Etomoxir-LPS 0.5						Group Name: Etomoxir-LPS 1
	B02	B03	B04	C03	C04		B05	B06	B07	C06	C07		B08	B09	B10	C09	C10		E02	E03	E04	F03	F04		E05	E06	E07	F06	F07		E08	E09	E10	F09	F10		B11	C02	D02	D03	D04		C05	D05	D06	D07	D11		C08
1.42437	6.68336	5.83067	6.26273	5.71993	4.92015		5.37334	5.29042	6.10717	9.52349	5.68543		6.25232	8.30311	5.73009	6.8096	6.16305		5.98849	5.59284	6.36155	3.81965	6.58607		6.13482	5.67158	5.13026	6.92543	5.68118		6.01922	6.08574	7.33108	6.06096	6.99457		5.86898	5.81205	5.10987	5.30157	6.74696		6.28141	4.71461	5.83623	5.30967	5.71876		5.92332
7.99405	5.96935	5.22521	5.57371	4.95558	4.34798		4.54856	4.5107	5.16023	8.82197	4.84885		4.59325	7.17549	4.89943	5.88786	5.59294		5.48786	5.20714	5.90707	3.09907	6.14373		5.41521	5.17104	4.54548	6.36252	5.14999		5.52244	5.39633	6.45371	5.45619	6.33742		4.91555	4.99721	4.65888	4.81729	5.99443		5.51047	4.25346	5.16814	4.5261	5.10185		5.14987
14.5605	5.63271	5.1804	5.31168	5.10357	4.22288		4.51949	4.2979	4.9943	8.51855	4.74579		4.18779	6.82167	4.48905	5.75731	5.23219		5.21772	5.12019	5.80337	2.96089	5.82382		5.31804	4.97512	4.53185	6.13903	5.06412		5.3426	5.23377	6.33205	5.39756	6.11644		4.73196	5.14567	4.41102	4.72729	5.95524		5.32875	4.14992	5.0068	4.30085	4.95829		4.9758
21.2147	5.60285	5.05068	5.29651	4.97477	4.10024		4.50898	4.18018	4.91222	8.55511	4.83045		4.76057	6.60971	4.5235	5.69198	5.30047		4.98139	4.57253	5.49151	2.40357	5.23912		4.92935	4.69525	4.15068	5.79729	4.76715		4.81719	4.97637	5.96838	5.01103	5.92266		4.5252	5.23432	4.47818	4.72511	5.99609		5.20682	4.03241	4.86512	4.22778	4.82732		4.75716
27.7822	5.36687	4.91896	5.11881	5.25364	4.08361		4.41844	4.15532	4.78712	8.21684	4.52077		4.12039	6.35494	4.41392	5.55524	5.12203		4.9531	4.66537	5.48032	2.36365	5.35712		4.92961	4.67553	4.17526	5.68789	4.73526		4.97162	4.82907	6.07984	4.97492	5.73192		4.42077	5.20486	4.32772	4.57937	5.88851		5.22472	3.85958	4.73188	4.08709	4.72183		4.65432
34.3514	5.25996	4.94147	5.03921	5.25928	4.01376		4.32959	4.2023	4.79682	8.28061	4.50682		4.13273	6.28551	4.37234	5.48081	5.0228		4.97295	4.5054	5.33493	2.22104	5.22439		4.92285	4.65673	3.94814	5.58106	4.69126		4.93696	4.72963	5.85906	4.79978	5.67193		4.32468	5.1638	4.3408	4.57493	5.77709		5.1578	3.8906	4.72206	4.12255	4.69396		4.64781
40.9203	5.16648	4.93693	5.01717	5.18558	3.99666		4.26443	4.09848	4.77711	8.18247	4.66234		4.02372	6.27156	4.35981	5.49172	4.93865		4.85537	4.51573	5.42737	2.25009	5.24159		4.88629	4.56839	4.0801	5.56004	4.65893		4.80938	4.70698	5.76307	4.78834	5.626		4.20489	5.09434	4.3094	4.59642	5.81874		5.09639	3.92415	4.7314	4.08619	4.6109		4.55435
47.4886	5.10221	4.91727	4.91944	5.19481	3.91379		4.24583	4.03097	4.76313	8.1328	4.73368		4.02226	6.07369	4.33056	5.35035	4.91712		4.90138	4.4012	5.35554	2.18605	5.21479		4.81903	4.51873	3.98214	5.41878	4.61052		4.71429	4.63609	5.68067	4.76612	5.5222		4.18079	5.10356	4.28793	4.51897	5.77582		5.03514	3.82659	4.62675	4.07873	4.60585		4.5256
54.1471	1.83061	2.73425	2.43223	2.88234	1.82516		2.37639	2.20077	2.72363	5.19366	2.67108		1.66532	2.98603	2.2322	2.66262	2.64721		2.36263	1.82579	2.49089	-0.349308	2.14551		2.48443	2.35611	2.18398	2.73751	2.54379		2.51559	2.28579	3.24126	2.35702	2.89957		2.27397	2.61913	2.18066	2.07978	3.31245		2.60465	1.70013	2.38587	2.06582	2.44072		2.48692
60.7091	1.70693	2.62905	2.36142	2.90824	1.84818		2.19568	2.15329	2.56768	5.24808	2.55979		1.58365	2.99271	2.27466	2.75104	2.61311		2.40045	1.70942	2.59433	-0.375458	2.32902		2.45227	2.29223	2.11786	2.7709	2.42161		2.55844	2.23991	3.16197	2.22709	2.92265		2.27535	2.56862	2.09722	2.01795	3.37185		2.62372	1.686	2.41339	2.09596	2.55248		2.43332
67.2836	1.64776	2.57888	2.42376	2.89167	1.82683		2.18074	2.10352	2.49531	5.22685	2.56812		1.5563	3.05921	2.31958	2.72682	2.56151		2.31871	1.72308	2.56641	-0.422851	2.24931		2.3929	2.23005	2.00229	2.61873	2.42673		2.40743	2.2578	3.21094	2.23626	2.87321		2.14103	2.64185	2.18295	2.0011	3.4227		2.54143	1.69295	2.40866	2.16611	2.38363		2.28142
73.936	1.52479	1.70595	9.12064	9.9362	8.25147		7.22727	8.29383	8.14113	13.8131	9.11486		7.35669	10.2037	7.74494	9.80458	9.51437		9.31119	9.32476	9.99769	6.61747	9.86503		8.69343	8.0337	7.59898	9.8817	8.56199		8.37518	8.72479	9.50972	8.63863	9.21238		7.25474	9.7788	9.70225	9.90465	10.6877		10.3264	8.08761	9.38694	8.265	9.09018		8.32626
80.5127	1.39067	1.7065	9.63058	10.2288	8.5274		7.36874	8.5607	8.52366	14.1501	9.10211		7.45228	10.1904	8.11759	10.1332	9.641		9.38597	9.3944	10.1318	6.71192	10.1037		8.71421	8.02439	7.56494	9.72725	8.54636		8.33972	8.69489	9.67295	8.87101	9.17103		7.50018	10.159	9.73432	10.024	10.7039		10.6316	8.18868	9.38385	8.44557	9.06357		8.66348
87.0908	1.41977	1.69006	10.1713	11.0643	9.04902		7.89569	8.93747	9.0792	15.0947	9.52605		7.97037	11.1547	8.27815	10.7926	9.90097		9.6574	9.58939	10.4448	7.1243	10.4159		8.84218	8.26903	7.60042	9.92488	8.58457		8.31962	8.67002	9.76826	8.97497	9.4746		7.83527	11.0287	10.0351	10.6164	11.1934		11.2512	8.75403	9.82275	8.71406	9.21908		8.95509
93.7521	1.35002	1.61066	1.68342	1.92911	1.13133		1.68978	1.32347	1.87323	3.90318	1.69207		0.91713	2.23165	1.58473	1.69241	1.69985		1.49128	0.965148	1.61634	-1.2302	1.03963		1.46623	1.27623	1.28323	1.48897	1.50829		1.62649	1.36897	1.9745	1.24554	2.02673		1.74365	2.02352	1.4724	1.23956	2.56631		1.54043	0.835354	1.535	1.31283	1.89852		1.67318
100.332	1.37807	1.56427	1.7752	2.1296	1.27469		1.72786	1.49288	1.99187	4.07583	1.80649		0.843553	2.18267	1.63523	1.81848	1.72119		1.61958	0.934606	1.8238	-1.16429	1.30517		1.66329	1.37066	1.37803	1.63759	1.72342		1.67201	1.40068	2.00644	1.42931	1.96656		1.58973	2.1587	1.5309	1.30968	2.7075		1.77295	1.02199	1.7192	1.42815	1.84874		1.62521
106.907	1.36472	1.60047	1.78486	2.15758	1.27265		1.6503	1.43231	1.91991	4.07783	1.82124		0.753087	2.09892	1.61805	1.72604	1.75218		1.64002	0.933956	1.79523	-1.22447	1.35956		1.61101	1.33655	1.38927	1.68118	1.70373		1.63911	1.32992	1.96735	1.42034	1.98534		1.62552	2.09797	1.66113	1.30225	2.78911		1.69376	0.98619	1.68964	1.47761	1.86186		1.60831
Plate 2
OCR (pmol/min/1000 cells):
Time	Group Name: Milieu seahorse-LPS 0						Group Name: Milieu seahorse-LPS 0.5						Group Name: Milieu seahorse-LPS 1						Group Name: UK5099-LPS 0						Group Name: UK5099-LPS 0.5						Group Name: UK5099-LPS 1						Group Name: Etomoxir-LPS 0						Group Name: Etomoxir-LPS 0.5						Group Name: Etomoxir-LPS 1
	C04	C11	D02	D04	E03		C07	D05	D06	D07	D11		B10	C10	D08	D09	F11		B11	F04	G02	G03	G04		E11	F07	G05	G06	G07		C09	F10	G08	G09	G10		B02	B03	B04	C02	C03		B05	B07	C05	C06	E05		B08
1.4218	6.74516	5.6079	5.87612	7.31964	6.53078		3.2899	7.10408	7.55173	7.05076	7.95342		5.17098	5.11683	7.34458	7.47422	8.37428		6.18494	7.98979	7.60682	6.78585	6.22685		7.53102	7.52823	8.7038	7.8584	7.74107		4.15321	7.82538	7.28443	6.4035	7.82362		6.05065	6.22945	5.87397	6.0524	4.81915		6.47144	6.12414	6.92619	6.13388	7.1747		4.62313
7.98543	5.91917	5.05164	5.45327	6.55605	5.92372		2.63502	6.46332	6.63597	6.42624	7.22198		4.46279	4.52213	6.66841	6.87972	7.63656		5.57912	7.23639	7.14547	6.21627	5.64622		7.1317	7.01374	7.7832	7.17598	7.08733		3.78156	7.14217	6.52391	5.94709	7.13844		5.90998	5.88031	5.26842	5.53219	4.53106		5.85045	5.37681	6.25638	5.45809	6.49929		3.64646
14.5486	5.78683	4.86178	5.272	6.26913	5.85195		1.97007	6.16211	6.48709	5.98597	7.05574		4.29769	4.35559	6.41084	6.63314	7.31774		5.42006	7.10164	7.02303	5.96429	5.39404		6.94843	6.78118	7.42698	6.91908	6.66594		3.76623	7.03439	6.34554	5.79383	6.85547		5.85943	5.6941	5.0668	5.46847	4.52002		5.66622	5.17023	5.90592	5.25183	6.24953		3.42602
21.2066	5.77444	4.77526	5.12706	6.06203	5.74134		2.17127	5.91462	6.21963	5.82994	6.83059		4.22719	4.14289	6.18357	6.4362	7.2841		5.15729	6.29704	6.53842	5.44389	5.05598		6.38845	6.33978	6.7184	6.19073	6.18091		3.45213	6.3411	5.92455	5.20688	6.25341		5.89256	5.71519	5.0555	5.36295	4.3967		5.58525	5.00607	5.81689	4.98959	6.08596		3.36917
27.7779	5.68203	4.80979	5.21868	6.01269	5.66944		1.8719	5.8983	6.15347	5.88268	6.90746		4.1693	4.15376	6.16062	6.1868	7.23537		5.1735	6.40634	6.53979	5.48328	5.0558		6.50617	6.39935	6.72281	6.02416	6.08702		3.33415	6.44153	5.8155	5.2343	6.32372		5.71802	5.63736	5.12611	5.25141	4.3366		5.40617	4.88829	5.72809	5.02308	5.94382		3.3999
34.3522	5.5961	4.71475	5.12747	5.95978	5.47553		1.65299	5.82814	6.08146	5.87164	6.72689		4.17294	4.10364	6.15286	5.94063	7.2016		5.15267	6.28699	6.45696	5.37563	4.97824		6.31678	6.37479	6.72542	6.06694	6.12591		3.42926	6.41252	5.8347	5.26297	6.32372		5.76627	5.60832	4.99918	5.37271	4.28939		5.43744	5.00344	5.73817	5.00212	5.92851		3.29133
40.9263	5.57148	4.67195	5.07629	5.83744	5.39762		1.56452	5.73599	6.04062	5.66759	6.80377		4.00484	4.03823	5.95315	5.7444	7.09246		5.0145	6.25724	6.261	5.22665	4.95073		6.32748	6.24317	6.6507	5.81787	5.93317		3.31859	6.26688	5.62625	5.06282	6.1926		5.48072	5.4585	4.83698	5.1506	4.14533		5.34599	4.80766	5.50278	4.89746	5.77956		3.00313
47.5003	5.52311	4.74719	5.03539	5.8382	5.54493		1.58573	5.82285	5.95678	5.7267	6.83487		4.1133	4.1462	6.0359	5.99011	7.13776		5.06711	6.2449	6.4055	5.29907	4.92905		6.294	6.38261	6.60357	5.8663	5.92349		3.43194	6.4732	5.73507	5.14041	6.21235		5.5917	5.56206	4.86217	5.31054	4.15829		5.30609	4.76998	5.57548	4.93963	5.88422		3.11874
54.17	3.25972	2.51378	2.61375	3.43775	2.89139		-0.20052	2.98548	3.43562	2.90969	3.55445		2.03861	2.16427	3.21439	3.30433	3.60012		2.6971	3.10202	3.7208	2.84476	2.51274		2.83923	3.52793	3.16505	3.34213	2.77543		1.51152	3.35332	3.01327	2.77979	3.13445		3.07114	3.18425	2.68088	2.55225	1.73866		2.8716	3.04147	2.68419	2.9203	2.83526		1.05275
60.7474	3.19919	2.43025	2.49994	3.29451	2.75153		-0.324404	2.9797	3.24279	2.88209	3.55076		1.95816	2.0099	2.90996	3.19282	3.56905		2.69634	3.30545	3.59437	2.71287	2.54858		2.86975	3.44558	3.46694	3.08354	2.59084		1.47489	3.37411	2.90244	2.70601	3.12059		2.96014	3.12472	2.5127	2.73896	1.75573		2.76444	2.87646	2.62852	2.77998	3.06542		0.901483
67.3248	3.08014	2.23986	2.56577	3.32095	2.73044		-0.0278272	2.84755	3.15326	2.80937	3.38632		2.06763	2.05083	2.93717	3.2328	3.43619		2.58807	3.33765	3.56747	2.75142	2.41236		2.92535	3.4856	3.39402	3.08304	2.51257		1.55599	3.31568	2.97275	2.67661	3.01981		2.90968	3.07422	2.49172	2.78468	1.70922		2.64117	2.84901	2.58999	2.70433	2.83753		0.934518
73.9883	9.42848	9.35082	8.1226	10.1372	9.50272		5.45019	9.46788	10.4861	9.88734	11.7001		7.46789	7.92765	11.0795	10.3168	11.9331		9.18584	9.79434	10.9353	8.91345	7.74858		10.45	10.435	10.0944	9.67324	10.3094		6.16252	10.3974	9.47332	8.42137	10.0955		9.64488	9.50871	8.71826	9.43205	8.17888		9.13022	8.34133	9.7642	8.42638	9.96728		7.02691
80.5697	9.4462	9.54566	8.51613	10.4056	9.40883		5.40542	9.82682	10.5488	10.056	11.9162		8.09848	8.01299	11.1359	10.2861	12.0091		9.48974	10.1243	10.9124	8.93785	8.0881		10.4388	10.3946	10.6686	9.69638	10.574		6.22259	10.3153	9.4851	8.49395	10.1453		9.69159	9.90093	9.40296	9.52069	9.07301		9.68815	8.58063	10.2344	8.44156	10.2742		7.37254
87.1526	9.91101	9.90589	9.00091	10.7331	9.68132		5.43057	10.1759	10.7509	10.2743	12.2908		8.25085	7.89874	11.4787	10.4998	12.724		9.43672	10.4856	11.0656	8.83515	8.49048		10.8935	10.4341	10.9296	9.76558	10.6889		6.17676	10.3944	9.61597	8.58095	10.3808		10.7695	10.6088	9.84342	10.0881	9.55942		9.85969	8.70053	10.7805	8.59947	10.4575		7.71034
93.8159	2.25417	1.48619	1.66036	2.47723	1.89347		-0.201462	1.8961	2.0074	1.81792	1.8259		0.915407	1.08807	1.59546	2.17909	2.07125		1.89046	2.08339	2.68715	1.92669	1.79923		1.27914	2.25667	1.7989	1.86386	1.46663		0.670378	1.93392	1.7302	1.65908	1.70814		2.16519	2.04638	1.81882	1.88964	0.688952		1.92104	2.17614	1.29333	1.84358	1.82241		0.200935
100.399	2.26817	1.54759	1.72126	2.4501	1.88405		-0.44286	1.8378	2.02234	1.78409	1.97614		0.973279	1.26589	1.85244	2.13616	2.23823		1.86706	2.22283	2.66985	1.88628	1.81876		1.39197	2.37476	2.09494	1.87873	1.34351		0.831939	2.0428	1.83621	1.77684	1.96567		2.13955	2.09792	1.80406	1.90122	0.684386		1.78544	2.15378	1.39279	1.88056	2.11389		0.128194
106.987	2.33576	1.61578	1.74984	2.45086	1.89446		-0.482533	1.78865	2.12164	1.8275	2.162		0.878396	1.19717	1.95478	2.10301	2.17782		1.84288	2.24895	2.73605	1.90256	1.86792		1.74683	2.4369	2.08395	1.97933	1.44146		0.692122	1.97997	1.89308	1.74177	1.85626		2.27331	2.17589	1.76629	1.95154	0.73744		1.78833	1.99411	1.42872	1.91702	2.05742		0.0521693
Plate 3
OCR (pmol/min/1000 cells):
Time	Group Name: Milieu seahorse-LPS 0						Group Name: Milieu seahorse-LPS 0.5						Group Name: Milieu seahorse-LPS 1						Group Name: UK5099-LPS 0						Group Name: UK5099-LPS 0.5						Group Name: UK5099-LPS 1						Group Name: Etomoxir-LPS 0						Group Name: Etomoxir-LPS 0.5						Group Name: Etomoxir-LPS 1
	E02	E03	E04	F02	F03		E05	E06	E07	F05	F06		E08	E09	E10	F08	F09		B11	C04	D02	D03	D04		C07	D05	D06	D07	D11		C10	D08	D09	D10	F11		C11	F04	G02	G03	G04		E11	F07	G05	G06	G07		F10
1.42331	5.44851	5.35706	6.08076	6.2971	6.86483		6.36403	6.93983	7.62428	6.87997	7.9069		7.27609	6.29465	5.94659	7.53694	6.57437		6.21095	6.12928	5.45512	6.35192	5.57356		6.88575	5.4966	7.08959	7.44376	7.50286		6.2595	6.67237	5.89735	6.67758	6.86374		6.22495	5.56236	6.13613	6.35673	5.96072		6.80726	8.36104	7.09172	8.10607	0		5.90743
7.99129	5.01367	5.00807	5.54509	5.81411	6.35736		5.9922	6.45872	7.07347	7.11993	7.41415		6.71949	5.97968	5.50607	6.98318	6.09546		5.64363	5.66005	5.13033	5.74503	5.07484		6.4548	5.0808	6.55501	6.75185	6.92689		5.81	6.18771	5.50415	6.12309	6.36172		5.85299	5.13166	5.7304	5.81174	5.75108		6.26451	7.76242	6.81676	7.82216	0		5.63966
14.5604	4.72338	4.73264	5.27527	5.56047	6.06918		5.74898	6.17062	6.70414	6.8599	7.15682		6.45644	5.697	5.26179	6.67436	5.91014		5.38114	5.39049	4.88546	5.47221	4.76236		6.23245	4.82842	6.27637	6.39065	6.58501		5.6205	5.94374	5.2705	5.85674	6.09284		5.56629	4.86854	5.44539	5.49225	5.53799		5.98598	7.38566	6.51306	7.48592	0		5.34313
21.2184	4.68287	4.67066	5.08881	5.48305	5.94973		5.61822	5.99924	6.38072	6.73816	7.04583		6.40064	5.79039	5.20271	6.59003	5.84509		5.0421	5.09218	4.68924	5.02184	4.53062		5.87828	4.58658	5.73167	5.93518	6.2654		5.24029	5.6973	4.87474	5.47548	5.74775		5.45507	4.76694	5.40705	5.39825	5.39867		5.94744	7.16063	6.44367	7.30979	0		5.2197
27.7897	4.6815	4.60513	5.0459	5.417	5.97314		5.58965	5.95065	6.36129	6.64789	7.16308		6.26263	5.81559	5.16274	6.53653	5.80449		5.0866	5.06054	4.64416	5.13929	4.49715		5.89684	4.60972	5.77869	6.00417	6.26496		5.29171	5.65638	4.91522	5.54661	5.77428		5.43206	4.71594	5.29858	5.26696	5.31482		5.84687	7.06513	6.32043	7.13808	0		5.19587
34.3595	4.60386	4.62724	4.95832	5.40347	5.90085		5.49687	5.94402	6.33945	6.56962	7.05382		6.24484	5.82415	5.11859	6.41207	5.72551		5.05239	5.00669	4.63027	5.10921	4.4351		5.87601	4.53898	5.74325	5.9744	6.17839		5.19908	5.61572	4.88051	5.50783	5.76822		5.45966	4.63332	5.21699	5.23945	5.2268		5.8013	6.92879	6.22114	7.04671	0		5.12839
40.9272	4.58797	4.54576	4.93678	5.34845	5.85612		5.56129	5.83615	6.33426	6.56228	6.94687		6.2103	5.79384	5.08498	6.3706	5.80907		4.95778	4.95841	4.63062	5.08136	4.36942		5.84135	4.53048	5.7365	5.97262	6.14048		5.22299	5.57501	4.9138	5.52032	5.72238		5.30966	4.57021	5.11325	5.17247	5.15746		5.7787	6.86252	6.13901	6.9449	0		5.06335
47.4934	4.52893	4.51876	4.92758	5.31005	5.78143		5.46527	5.8188	6.30257	6.43891	6.90737		6.10701	5.69372	5.02281	6.29148	5.79575		4.91061	4.93288	4.60567	5.08079	4.33223		5.81735	4.51562	5.74744	5.98132	6.01448		5.1939	5.56913	4.95075	5.4736	5.69479		5.29555	4.5434	5.06792	5.10786	5.05179		5.69025	6.81016	6.07742	6.93396	0		5.03451
54.152	2.43018	2.44954	2.63217	2.84441	3.20009		2.88339	3.02062	3.22255	3.49693	3.62474		3.11362	3.01978	2.41294	3.21339	3.00536		2.45663	2.58251	2.41262	2.55482	2.26403		3.00982	2.4433	2.81543	2.8405	3.09262		2.70813	2.68016	2.45513	2.72107	2.90519		2.74918	2.38674	2.93094	2.73809	2.65591		3.00795	3.62491	3.21447	3.48092	0		2.61355
60.7268	2.34891	2.35593	2.51139	2.67563	3.06869		2.78197	2.85792	3.12257	3.18261	3.4294		3.0695	2.88817	2.4006	3.12795	2.91189		2.39285	2.3771	2.34896	2.51719	2.15497		2.95012	2.2093	2.67105	2.68942	3.04325		2.6365	2.58796	2.38791	2.61657	2.84651		2.76389	2.28342	2.79393	2.62955	2.48294		2.95844	3.51372	2.99509	3.33617	0		2.59327
67.3047	2.33443	2.31369	2.42174	2.66766	3.0018		2.62098	2.78894	2.96958	3.08792	3.34202		2.93496	2.80136	2.2625	2.99875	2.85386		2.27083	2.35472	2.31385	2.44255	2.08348		2.86703	2.08555	2.60732	2.62143	2.84137		2.4317	2.48556	2.29838	2.56293	2.73547		2.64611	2.20345	2.68665	2.56728	2.48478		2.76083	3.37305	2.8097	3.12737	0		2.49565
73.9641	10.6204	9.98105	11.2428	11.367	12.4313		12.537	13.0236	14.7738	14.6373	15.2105		14.0356	12.507	12.053	13.9089	12.7159		9.72522	10.1108	9.00338	9.99335	8.5791		10.718	8.87875	11.0342	11.6249	11.7599		9.90137	11.3586	9.2167	10.6153	10.9207		11.4583	9.97256	10.7932	11.9989	11.7608		12.6946	15.2597	14.2505	16.1271	0		11.9047
80.5428	10.7733	9.66177	11.3005	11.6527	11.8891		12.3421	13.1383	14.8395	14.4783	15.1097		14.1752	12.4874	12.3287	14.0539	12.2221		9.64999	10.1987	8.83313	9.77948	8.48981		10.8659	8.75443	11.0607	11.6933	11.7898		9.9797	11.2145	9.13822	10.4474	10.7528		12.1695	9.69484	11.1728	11.7083	11.3904		12.9275	15.3068	13.6783	15.9732	0		11.758
87.1226	10.8047	9.87511	11.5283	12.1221	12.2394		12.4307	13.2031	14.9609	14.5729	15.1751		14.3811	12.6504	12.4245	14.2367	12.3273		9.73201	10.184	8.75465	9.78425	8.39829		10.8691	8.55377	10.9504	11.5446	11.6333		9.96269	10.9754	9.12127	10.398	10.6969		12.6918	9.8398	11.347	11.9127	11.3431		13.2317	15.3952	13.5659	15.8077	0		11.8247
93.7863	1.42259	1.57356	1.43893	1.54355	2.13934		1.61174	1.71019	1.79816	1.91343	2.20392		1.80494	1.78437	1.28007	1.71841	1.78079		1.46665	1.56313	1.44511	1.5716	1.29074		1.96956	1.30613	1.74582	1.64773	1.96142		1.65624	1.57401	1.4907	1.64872	1.75903		1.72453	1.40472	1.81202	1.70763	1.52566		1.82382	2.12682	1.81679	2.00344	0		1.47196
100.367	1.48338	1.53386	1.61111	1.67163	2.08717		1.70526	1.78363	1.99251	2.10661	2.20547		1.91132	1.85328	1.42654	1.84306	1.78035		1.53531	1.58432	1.52489	1.55924	1.42906		2.00396	1.36242	1.75382	1.71154	1.94393		1.60502	1.64638	1.49113	1.66188	1.81314		1.88873	1.45407	1.82869	1.69227	1.67797		1.94086	2.25089	1.92904	2.12678	0		1.59329
106.95	1.56003	1.57828	1.67744	1.75777	2.08508		1.72787	1.81087	1.94785	2.06055	2.23996		1.9608	1.84439	1.42695	1.89814	1.81176		1.49738	1.62327	1.51933	1.57369	1.41688		2.01775	1.3502	1.73532	1.68838	1.86486		1.55242	1.63182	1.5096	1.68692	1.80089		1.8566	1.52186	1.87605	1.73752	1.70814		1.95496	2.26222	1.96187	2.21058	0		1.6503
[truncated: 19 more columns]

## Sheet: OCR_24h_2.5+5µgmL
Plate 1
OCR (pmol/min/1000 cells):
Time	Group Name: Milieu seahorse-LPS 0						Group Name: Milieu seahorse-LPS 2.5						Group Name: Milieu seahorse-LPS 5						Group Name: UK5099-LPS 0						Group Name: UK5099-LPS 2.5						Group Name: UK5099-LPS 5						Group Name: Etomoxir-LPS 0						Group Name: Etomoxir-LPS 2.5						Group Name: Etomoxir-LPS 5
	B02	B11	C02	C03	E02		B05	B06	C05	C06	E11		B08	B09	B10	C09	F11		B03	C11	E03	E04	F02		B07	E05	E06	E07	F05		E08	E09	E10	F08	G11		B04	C04	D02	D03	D04		C07	D05	D06	D07	D11		C08
1.42358	1.84732	5.60448	5.56685	5.41711	6.26754		5.56808	4.74063	6.71988	1.69973	7.47265		0.547735	5.80534	0.770134	0	6.68287		3.51708	5.39687	7.50536	7.27021	6.41024		1.98256	6.70283	6.02361	8.15289	6.59288		6.84098	7.69689	5.91846	5.94309	6.48626		4.91346	6.26138	5.44872	6.69938	6.45069		6.50966	7.6418	3.24372	6.64855	5.61467		3.58614
7.98899	1.65243	5.236	5.0623	4.97901	5.78104		5.00769	4.26758	5.9705	1.41437	6.81793		0.453975	5.25232	0.727115	0	6.12039		3.28783	4.9697	6.67907	6.64935	5.86577		1.71452	6.19131	5.44169	7.52559	6.09533		6.34832	7.14517	5.4191	5.52675	6.1767		4.50169	5.73487	5.13252	6.09907	5.98798		6.00011	6.83404	2.87987	6.09735	5.15813		3.2162
14.5539	1.54047	5.07224	4.8165	4.80998	5.64822		4.79593	4.04275	5.70791	1.40019	6.59654		0.359229	4.99323	0.59737	0	5.96992		3.16958	4.80993	6.38252	6.37682	5.71085		1.55198	5.99599	5.24502	7.2907	5.9268		6.1078	6.78542	5.17814	5.2686	5.99071		4.21935	5.43786	5.01694	5.80262	5.68742		5.77795	6.5344	2.78693	5.91814	4.94835		2.98234
21.211	1.39033	4.92423	4.68797	4.71788	5.58521		4.7535	4.03438	5.50077	1.38482	6.35582		0.407726	4.91253	0.583956	0	5.84755		2.81091	4.50202	5.70151	5.74838	5.32266		1.48726	5.5802	4.85994	6.86141	5.4497		5.56701	6.40981	4.87505	4.91713	5.65504		4.06909	5.25535	4.79916	5.64025	5.45977		5.64717	6.32168	2.79294	5.69176	4.81821		2.91005
27.7805	1.51618	5.0283	4.73889	4.62934	5.59391		4.86277	3.99171	5.50459	1.47586	6.30192		0.329898	4.90339	0.692008	0	5.90938		2.96826	4.6404	5.75883	5.85534	5.41041		1.44255	5.6327	4.97433	6.76066	5.53341		5.64318	6.50591	4.92401	5.02903	5.74768		4.14893	5.3034	4.91848	5.67043	5.58664		5.58309	6.27841	2.78982	5.62365	4.81903		2.89744
34.3485	1.64689	4.95125	4.78053	4.75133	5.54675		4.754	3.95773	5.37223	1.40099	6.27415		0.399182	4.92081	0.704065	0	5.77362		2.97855	4.58531	5.75945	5.90148	5.37776		1.47214	5.61732	4.88206	6.73989	5.52373		5.52283	6.49824	4.87386	4.99366	5.71154		4.12883	5.29118	4.90666	5.53502	5.51006		5.57847	6.20251	2.68923	5.58466	4.78611		2.84958
40.9176	1.60151	4.94482	4.73715	4.69185	5.51294		4.72544	3.91721	5.35086	1.32474	6.18067		0.363412	4.79173	0.606772	0	5.77839		2.96262	4.58823	5.69129	5.76909	5.32035		1.42003	5.56192	4.77927	6.66342	5.3874		5.47535	6.40847	4.80341	4.9717	5.65727		4.06003	5.23635	4.87622	5.50533	5.44654		5.51085	6.12302	2.61602	5.46776	4.75578		2.81027
47.488	1.48744	4.90453	4.7331	4.61434	5.48764		4.63448	3.84524	5.23242	1.32336	6.15052		0.342229	4.75838	0.631519	0	5.64025		2.84422	4.54167	5.61203	5.69914	5.26862		1.36157	5.45115	4.75193	6.48722	5.39473		5.42453	6.3822	4.81633	4.9103	5.59357		4.03893	5.15707	4.89415	5.36966	5.38165		5.34886	5.94906	2.57786	5.34873	4.75565		2.77118
54.1492	1.02299	2.15128	2.01113	2.06382	2.56789		2.59475	1.96971	2.40663	0.928777	3.18574		0.322368	2.36042	0.520089	0	2.77268		1.68591	2.14814	2.24145	2.37805	2.32915		1.13051	2.47425	2.37029	2.99968	2.35286		2.61399	3.09311	2.5981	2.22436	2.49614		1.95536	2.30518	2.30774	2.50479	2.5539		2.63249	2.85264	1.72335	2.56036	2.406		1.64054
60.7268	0.776344	2.06733	1.92665	2.0622	2.43653		2.04089	1.86014	2.30985	0.875946	3.03647		0.283371	2.25504	0.501785	0	2.74949		1.53498	2.07905	2.1873	2.40443	2.1942		0.987477	2.3965	2.22848	2.86199	2.27224		2.6039	2.99446	2.86201	2.24656	2.43258		1.76013	2.30741	2.22564	2.52027	2.41462		2.60456	2.66527	1.43866	2.46389	2.37403		1.56725
67.2973	0.790315	2.11911	2.00583	2.0458	2.4731		2.11728	1.94553	2.3478	0.865221	3.08448		0.277278	2.1851	0.571468	0	2.825		1.47549	2.1186	2.20453	2.40985	2.2626		1.02372	2.36244	2.19367	2.89596	2.23117		2.61158	2.97234	2.279	2.22247	2.47114		1.82521	2.25041	2.29483	2.41273	2.38432		2.58855	2.62289	1.45578	2.45838	2.34772		1.56737
73.957	2.62451	10.4112	9.48769	9.40085	12.4631		8.82045	7.86542	8.89712	2.06727	12.132		0.452037	9.66445	0.739039	0	10.5339		4.88326	8.8668	9.44963	9.95492	10.0412		1.76176	10.4505	8.70876	11.0928	7.93201		10.4742	11.0098	8.52823	8.59623	10.0124		8.60676	10.647	9.6219	10.6596	12.074		10.759	11.6923	4.43484	10.1273	11.0897		4.66645
80.5386	2.75544	11.5243	8.94971	9.92385	12.1704		9.29732	8.27893	8.54051	2.23902	12.7977		0.474678	10.4709	0.785379	0	10.7812		5.06384	9.26712	10.2455	10.0413	10.622		1.75397	10.7263	8.67237	11.0824	8.73772		10.5329	11.5185	9.20892	9.12025	10.4349		8.70029	10.8003	9.0245	11.1809	11.569		10.8919	11.7592	4.68504	10.4312	11.2085		4.96001
87.1156	2.74184	12.1143	9.78382	10.8875	12.7197		9.75529	9.11873	9.80563	2.25635	13.5863		0.42519	11.2957	0.767708	0	11.9691		5.15772	9.35613	11.0374	10.5625	11.1827		1.70673	10.9638	8.91008	11.4618	9.81784		10.5268	12.0666	9.61081	9.559	11.2614		9.54205	11.4666	10.1114	11.9569	12.0632		11.6237	12.1544	4.6116	11.4403	11.5749		4.99192
93.7751	0.72616	1.41302	1.4529	1.40306	1.752		2.20007	1.28647	1.71529	0.746935	1.91204		0.282842	1.62984	0.457588	0	1.56		1.39878	1.42344	1.50862	1.62766	1.56484		0.989921	1.64284	1.58958	1.98673	1.61212		1.80715	2.01224	1.51444	1.42812	1.51906		1.31007	1.61833	1.69789	1.82559	1.79428		1.66896	1.90189	1.23956	1.55348	1.3269		1.3349
100.356	0.648446	1.55008	1.56895	1.54666	1.87862		1.9333	1.39717	1.82342	0.716145	2.03456		0.180663	1.48341	0.442672	0	1.80249		1.27666	1.45175	1.54215	1.75499	1.67616		0.857851	1.76065	1.65263	2.10462	1.71081		1.81079	2.13596	1.5972	1.5021	1.61959		1.42625	1.80531	1.79843	1.86616	1.83958		1.89959	1.97055	1.12364	1.80646	1.60067		1.16456
106.935	0.706885	1.5758	1.57112	1.58214	1.96864		1.87342	1.41764	1.82	0.673881	2.03482		0.178002	1.54641	0.470973	0	1.78814		1.31795	1.48782	1.48091	1.76223	1.68461		0.888092	1.73899	1.61124	2.129	1.68485		1.76935	2.11108	1.58875	1.57695	1.67221		1.41154	1.81052	1.82246	1.92831	1.89801		1.84936	1.9768	1.18001	1.75715	1.61384		1.09818
Plate 2
OCR (pmol/min/1000 cells):
Time	Group Name: Milieu seahorse-LPS 0						Group Name: Milieu seahorse-LPS 2.5						Group Name: Milieu seahorse-LPS 5						Group Name: UK5099-LPS 0						Group Name: UK5099-LPS 2.5						Group Name: UK5099-LPS 5						Group Name: Etomoxir-LPS 0						Group Name: Etomoxir-LPS 2.5						Group Name: Etomoxir-LPS 5
	C04	D02	D03	D04	E02		C07	D05	D06	D07	D11		C10	D08	D09	D10	F11		B11	E03	E04	F02	F03		B07	E05	E06	E07	F05		E08	E09	E10	F08	G11		B02	B03	B04	C02	C03		B05	B06	C05	C06	E11		B08
1.42414	6.5595	6.67536	6.22355	7.12236	7.16915		5.66325	5.18797	6.46661	6.36325	6.82234		4.35291	6.69533	0.83466	6.96617	7.96606		5.58932	6.76211	6.97514	7.01172	7.9445		4.12547	5.88055	6.13756	4.58684	7.76659		7.7705	2.74887	8.10352	7.64922	7.57268		6.50602	6.31499	0	6.77572	7.40139		4.80926	6.06537	6.44044	6.87967	7.97214		1.46695
7.98833	6.47241	6.17536	5.48672	6.808	6.59359		5.29441	4.80382	6.15613	5.73657	6.12105		4.03621	6.2889	0.785587	6.35473	7.20376		5.23159	6.37121	6.6256	6.57601	7.37369		3.76431	5.39486	5.60834	4.18855	7.38518		7.30121	2.53862	7.60168	7.20385	7.11184		5.96365	5.9636	0	6.02505	6.7714		4.60021	5.58461	5.90755	6.35412	7.23611		1.15446
14.5514	6.10621	6.04299	5.51514	6.41066	6.29788		5.08848	4.5751	5.74203	5.56427	5.84257		3.88067	6.02316	0.691967	6.03985	7.05145		4.89441	6.14339	6.36841	6.34028	6.98948		3.59564	5.22621	5.28309	4.04087	7.15097		6.90947	2.51772	7.30472	6.77966	6.91024		5.85672	5.72267	0	5.73408	6.50092		4.5162	5.24818	5.66887	6.07852	6.94336		1.1282
21.2045	6.04766	5.90076	5.18778	6.13844	6.11382		4.57979	4.18938	5.46903	5.17559	5.89816		3.75521	5.8336	0.717923	5.89934	6.78475		5.2901	5.65118	5.91187	5.94293	6.47023		3.2875	4.75682	4.93281	3.73644	6.5121		6.33478	2.18967	6.81021	6.32958	6.36025		5.70097	5.61567	0	5.57887	6.40036		4.11694	5.17656	5.38961	5.9095	6.7101		0.889931
27.771	6.00488	5.96692	5.28909	6.28552	6.16679		4.63381	4.44597	5.55689	5.17231	5.85438		3.75581	5.93998	0.703019	5.89263	6.85219		4.49957	5.70469	6.00537	6.06604	6.4919		3.42719	5.00823	4.87982	3.65835	6.5479		6.37892	2.2277	6.68431	6.3766	6.44924		5.66456	5.56834	0	5.66394	6.22938		4.17881	5.11447	5.34439	5.93151	6.7148		1.09952
34.3365	5.92692	5.87349	5.15905	6.31314	6.10863		4.64956	4.28234	5.62074	5.32304	5.7563		3.70581	5.89799	0.720322	5.88602	6.80893		4.41891	5.53682	6.08821	5.88974	6.38069		3.3805	4.70535	4.86416	3.72583	6.59545		6.25022	2.15295	6.70263	6.43274	6.40323		5.593	5.65418	0	5.68617	6.15253		4.37127	5.12227	5.3909	5.9484	6.7371		1.00289
40.9035	5.89274	6.12203	5.64025	6.0042	6.17384		4.83773	4.41536	5.36089	5.18673	5.76792		3.70095	5.80153	0.743522	5.75665	6.7715		4.12457	5.48901	5.96881	5.89254	6.25048		3.25246	4.70594	4.8651	3.73865	6.47009		6.19106	2.17131	6.55371	6.20377	6.28906		5.61136	5.37155	0	5.64071	5.89532		4.10796	5.12574	5.21592	5.81305	6.66894		0.800665
47.4744	5.97265	6.00654	5.44762	6.13047	6.09767		4.80205	4.30691	5.50265	5.15251	5.67633		3.73319	5.85661	0.707707	5.81241	6.67958		4.40822	5.44689	5.83398	5.85719	6.20056		3.32138	4.69618	4.88068	3.82518	6.35387		6.29067	2.18376	6.62153	6.1265	6.28923		5.66997	5.51749	0	5.55629	5.96657		4.1359	5.14233	5.30458	5.79227	6.68439		0.8826
54.1328	2.78182	2.87544	3.48104	2.86066	3.07275		2.46482	2.61603	2.3619	2.728	3.11745		1.71508	3.60728	0.568171	3.13664	3.50816		2.98198	2.58213	2.78477	2.83004	3.10256		1.7544	2.46167	2.41683	1.85649	3.12768		3.14282	1.27611	3.28723	3.10729	3.04359		3.00361	2.82242	0	2.89792	2.45307		2.15536	2.54402	2.79818	2.71415	3.62853		0.116607
60.6977	2.85678	2.90804	3.06483	3.04296	3.09052		2.51734	2.47809	2.66116	2.75994	2.88815		1.86727	3.58399	0.56362	3.14887	3.39462		3.24278	2.54591	2.84033	2.80359	3.06645		1.77569	2.3397	2.44144	1.80476	3.04985		3.08223	1.34142	3.23629	2.9512	3.06855		2.92485	2.79218	0	2.76246	2.34131		2.2032	2.57895	2.82352	2.76161	3.52431		-0.022081
67.266	2.82689	2.84433	2.93325	2.94345	2.81829		2.36324	2.36451	2.61011	2.60852	2.76994		1.893	3.51546	0.527619	3.03669	3.43238		3.06663	2.52564	2.69375	2.80036	2.97369		1.73001	2.33526	2.34283	1.71289	3.01642		3.08337	1.22721	3.18821	2.87477	3.00321		2.86867	2.79862	0	2.65732	2.53131		2.21234	2.61998	2.70096	2.81568	3.63951		-0.0111479
73.9184	10.3788	11.1611	11.6802	11.7296	11.2735		9.20818	7.86964	9.48542	10.0407	13.5693		7.69018	10.1123	0.799977	12.3906	11.5336		4.90188	10.2907	10.6172	10.6735	11.0954		5.54591	8.66882	8.65413	7.24126	10.4284		10.1184	3.15571	10.8086	9.98188	10.4885		11.3913	10.799	0	11.6823	10.223		6.67955	8.15622	9.13168	9.90779	12.7766		0.465596
80.4885	11.2324	12.0486	12.2775	12.6628	12.1571		9.69035	8.51272	10.0627	10.7293	14.0821		7.95961	10.4562	0.75883	12.9733	12.2313		5.28839	10.8926	11.6515	11.0499	11.4413		5.78787	8.81286	8.82581	7.1011	11.0681		10.6205	3.17755	11.2376	10.5955	11.2214		12.4835	11.7012	0	12.7464	11.2556		7.26576	9.53059	9.55446	11.0567	13.6006		0.521687
87.0632	12.4081	13.1069	13.3978	13.6513	13.3854		10.4584	9.2522	10.9114	11.2676	14.4505		8.17238	10.8418	0.844903	13.5004	13.3592		5.31862	11.162	12.0829	11.3983	11.597		5.99639	9.05379	8.93734	7.00435	11.4272		11.1068	3.2717	11.9508	11.1442	11.9502		13.4738	12.2525	0	13.7515	12.2701		8.16579	10.7584	10.5519	12.1746	14.4406		0.531008
93.7219	2.13643	1.53978	2.02214	2.24633	2.09026		1.61158	1.65347	1.6097	1.8631	1.64149		1.12685	2.7054	0.544136	1.92785	2.17919		2.55465	1.62001	1.99581	1.93171	2.05305		1.21981	1.61253	1.62482	1.1167	2.11692		1.9419	0.956997	1.80509	1.92402	1.97987		1.95	2.0647	0	1.97675	1.59294		1.41831	1.87084	1.94994	1.99772	2.00675		0.157144
100.298	2.17137	1.80691	2.22738	2.25654	2.2724		1.75818	1.6124	1.71589	1.94619	1.91341		1.30413	2.81799	0.551063	2.13398	2.34237		2.34741	1.75525	2.0434	1.97246	2.25117		1.22543	1.74821	1.66429	1.21989	2.08008		2.11308	0.920408	2.12502	1.97145	2.09743		2.17256	2.2606	0	2.13404	1.81982		1.51996	1.95918	2.0265	2.03816	2.29655		-0.062557
106.872	2.22237	1.92138	2.15312	2.29588	2.29268		1.65177	1.51003	1.6678	1.79788	1.81621		1.21408	2.75363	0.45387	2.02089	2.31533		2.05421	1.72338	1.94748	2.04566	2.17334		1.16471	1.60575	1.62267	1.12758	2.06072		2.00393	0.848548	2.18093	1.90305	2.00005		2.13344	2.12313	0	2.18833	1.74988		1.38568	1.8143	1.84624	2.01958	2.24732		-0.109051
Plate 3
OCR (pmol/min/1000 cells):
Time	Group Name: Milieu seahorse-LPS 0						Group Name: Milieu seahorse-LPS 2.5						Group Name: Milieu seahorse-LPS 5						Group Name: UK5099-LPS 0						Group Name: UK5099-LPS 2.5						Group Name: UK5099-LPS 5						Group Name: Etomoxir-LPS 0						Group Name: Etomoxir-LPS 2.5						Group Name: Etomoxir-LPS 5
	E02	E03	E04	F02	F03		E05	E06	E07	F05	F06		B09	E09	E10	F08	F09		B11	F04	G02	G03	G04		D11	F07	G05	G06	G07		C09	F10	G08	G09	G10		C04	C11	D02	D03	D04		C07	D05	D06	D07	E11		C10
1.42431	7.12327	5.69736	6.16514	8.93562	6.0302		6.09889	8.12036	5.91597	7.22123	7.98091		0.972971	6.4018	5.53499	5.77713	6.21236		6.9667	6.96981	7.51902	6.21332	7.61691		5.12611	8.04954	5.87136	7.54895	7.36296		2.89223	7.45059	6.73292	5.78105	6.6745		4.95539	6.42482	6.80345	4.1116	6.08398		5.28108	5.3406	7.01904	6.45109	4.90928		6.05926
7.99533	6.3552	5.02946	5.65077	7.75845	5.64333		5.50497	7.16406	5.37522	6.46456	7.05145		0.715337	5.7865	4.71866	5.182	5.52948		6.4706	6.18239	6.74871	5.61719	6.67857		4.6482	7.06485	5.70256	7.02171	6.2515		2.60281	6.585	5.90107	5.17224	5.77556		4.51794	5.77427	6.08231	3.33839	4.66429		4.47365	4.89996	6.33133	5.7515	4.35411		5.50258
14.5555	6.21977	5.05807	5.39436	7.43124	5.32732		5.40051	6.90541	5.30282	6.55225	6.84715		0.705125	5.63178	4.81236	5.14828	5.53453		6.2548	6.09114	6.53174	5.50072	6.45862		4.48302	6.82657	5.70857	6.82654	6.40417		2.61229	6.37202	5.74971	5.09846	5.73273		4.50459	5.78471	5.97106	3.00216	4.79597		4.48343	4.70217	6.09107	5.69413	4.21408		5.3735
21.2125	6.16385	4.95314	5.18054	7.29224	5.29527		5.21561	6.73887	5.19033	6.57063	6.7443		0.737445	5.56589	4.85527	5.0376	5.54805		6.06407	5.69114	6.17674	5.14341	6.01618		4.31945	6.43289	5.38446	6.51737	6.20588		2.48395	6.06902	5.43021	4.74698	5.49747		4.38171	5.6932	5.94751	2.87475	4.60162		4.4385	4.54178	5.96161	5.68149	4.1846		5.62549
27.7841	6.11271	4.95769	5.10348	7.11888	5.23479		5.11015	6.57062	5.10271	6.41678	6.61222		0.756281	5.51018	4.75286	4.9442	5.45206		6.01052	5.62635	6.18527	5.11183	5.90648		4.33594	6.32629	5.26533	6.34611	6.2205		2.43762	5.93699	5.40048	4.78644	5.36346		4.40496	5.63237	5.91496	2.78312	4.79605		4.38645	4.45379	5.89006	5.53858	4.1081		5.39054
34.3532	6.19293	4.98909	5.05978	7.08853	5.20507		5.1437	6.43556	5.03954	6.429	6.52253		0.648003	5.52531	4.73179	4.91489	5.40454		5.90581	5.47318	6.11105	5.07377	5.81145		4.26795	6.31588	5.2304	6.20958	6.04236		2.36378	6.00135	5.35252	4.71153	5.40213		4.33682	5.54884	5.90129	2.71546	4.69053		4.34822	4.45776	5.87424	5.50082	4.0952		5.3908
40.9255	6.12609	4.91095	5.09314	7.01556	5.1939		5.07813	6.39745	5.01457	6.26564	6.47974		0.6851	5.42531	4.74251	4.86778	5.47049		5.91732	5.46661	6.03305	5.06659	5.7332		4.29265	6.3694	5.16613	6.18812	6.08294		2.41846	5.94057	5.28186	4.69641	5.33336		4.33873	5.59412	5.88377	2.73446	4.74417		4.3143	4.43145	5.78449	5.46522	4.14341		5.363
47.502	6.16849	4.82939	4.98335	6.93212	5.15428		5.04167	6.24955	4.9654	6.23419	6.3993		0.671205	5.42888	4.63569	4.76907	5.35834		5.9414	5.4042	5.96632	4.91086	5.64077		4.22031	6.19656	5.11062	6.0798	5.99507		2.4171	5.9106	5.21916	4.64568	5.29175		4.2627	5.50794	5.75703	2.66212	4.76257		4.29587	4.36766	5.7731	5.35232	4.02457		5.31839
54.1666	3.17289	2.34248	2.68504	3.97323	2.62141		2.8	3.44564	2.71147	3.4832	3.48569		0.57282	2.9395	2.51817	2.68594	2.89315		2.93747	2.83497	3.03025	2.65055	3.04173		2.18416	3.25947	2.69343	3.33651	3.22773		1.50108	3.00327	2.74966	2.39134	2.81032		2.23272	2.85897	3.12239	0.227082	2.63382		2.3813	2.41946	3.24008	3.0884	2.14594		3.0107
60.7462	3.21217	2.37543	2.62497	3.8973	2.61703		2.76806	3.39977	2.66828	3.43042	3.47659		0.643323	2.90764	2.51015	2.63944	2.92916		3.04786	2.74594	2.87014	2.55795	2.9545		2.228	3.17138	2.74307	3.20846	3.21078		1.523	2.95365	2.73459	2.32393	2.71559		2.25676	2.91248	3.05689	0.0888949	2.68787		2.36131	2.34133	3.17313	3.02587	2.28819		3.00577
67.3232	3.19045	2.33534	2.54561	3.80572	2.56895		2.5894	3.29702	2.62963	3.3648	3.40579		0.542099	2.80852	2.47911	2.52081	2.69148		3.01475	2.65501	3.02725	2.54874	2.90742		2.13506	3.10023	2.5336	3.10083	3.1347		1.35294	2.87485	2.57944	2.25222	2.69945		2.19998	2.69229	3.04501	0.112962	2.52232		2.29247	2.24677	3.12579	2.87019	2.1525		2.98253
73.982	13.1567	11.0011	9.96507	13.5007	10.6658		10.1386	12.2944	9.90327	12.061	13.2144		0.689945	10.494	9.83631	9.71468	10.0433		9.64262	9.65142	11.2801	8.72535	9.74366		7.77151	10.9387	9.0299	9.93065	10.3771		3.27814	10.6561	9.50082	7.3561	9.18666		8.98423	10.6075	11.5831	7.59534	10.4399		8.5377	9.41294	11.8644	10.2771	8.41994		9.59119
80.5659	13.4681	11.3773	10.158	14.0266	11.2132		10.0667	12.4791	9.95152	12.0847	13.1872		0.719443	10.5173	9.94786	9.94844	10.6165		10.6679	9.71361	11.5603	9.08691	9.76419		7.9651	10.8965	9.01165	9.84016	10.2063		3.33997	10.7991	9.46537	7.68826	9.02495		9.33129	11.2427	12.0929	8.36792	10.4995		9.05574	9.44599	11.8341	10.4437	8.62476		9.84478
87.1501	14.2588	11.8584	10.5081	14.6877	11.8469		10.2644	12.7129	10.102	12.3714	13.4457		0.817295	10.8725	10.162	10.3014	11.1917		11.1833	9.80581	11.6664	9.21972	9.96019		8.02502	10.9524	8.97373	9.77804	10.3398		3.37079	10.7635	9.54008	8.22564	9.34849		9.6764	11.7923	12.7388	8.96741	10.6406		9.40813	9.61507	11.9811	10.8763	8.84658		10.036
93.8121	2.41322	1.71156	1.86435	2.56325	1.80814		1.95329	2.37664	1.82641	2.54021	2.3953		0.498642	1.93624	1.75713	1.8215	2.03803		2.30167	2.02247	2.0807	1.82041	2.17059		1.56784	2.16322	1.91726	2.28528	2.38836		1.13184	2.08146	1.8649	1.56044	9.45043		1.70814	2.21909	2.45232	-0.794633	1.84168		1.90547	1.64304	2.38559	2.256	1.56853		2.09522
100.397	2.4454	1.90345	1.98618	2.6405	1.9574		2.00035	2.47002	1.8863	2.57863	2.44573		0.505821	2.11787	1.87981	1.91946	2.00503		2.41752	2.02884	2.11188	2.07389	2.26959		1.64147	2.25294	1.91675	2.37419	2.3704		1.08425	2.16618	1.84647	1.66095	9.31133		1.75983	2.31516	2.4902	-0.465407	2.01855		1.96616	1.68772	2.3922	2.21293	1.70014		2.17292
106.982	2.43028	1.92245	1.95814	2.66274	1.96759		1.9447	2.29288	1.87126	2.47261	2.35728		0.483746	1.99656	1.76217	1.88878	2.0243		2.32411	1.90793	2.10322	1.9408	2.0625		1.57384	2.18499	1.84763	2.27564	2.27379		1.06567	2.06636	1.89608	1.57463	8.95221		1.78175	2.26296	2.33181	-0.558585	1.89785		1.89865	1.66036	2.37116	2.15676	1.66499		2.0723
[truncated: 19 more columns]

## Sheet: OCR_48h_2.5+5µgmL 
Plate 1
OCR (pmol/min/1000 cells):
Time	Group Name: Milieu seahorse-LPS 0						Group Name: Milieu seahorse-LPS 2.5						Group Name: Milieu seahorse-LPS 5						Group Name: UK5099-LPS 0						Group Name: UK5099-LPS 2.5						Group Name: UK5099-LPS 5						Group Name: Etomoxir-LPS 0						Group Name: Etomoxir-LPS 2.5						Group Name: Etomoxir-LPS 5
	B02	B03	B04	B05	C02		B06	B07	B08	B09	B10		E07	E08	E09	E10	F05		D04	E02	E03	E04	F02		C10	C11	D05	D06	E05		F09	F10	F11	G05	G06		C03	C04	C05	D02	D03		B11	C06	C07	C08	C09		E06
1.42332	2.73514	2.15439	3.67014	1.33273	3.71252		-0.064419	0.41629	0.104576	0.313672	-0.605071		0.224133	-0.0236642	0.0207625	0.611648	0.696314		5.47162	3.56823	2.57088	5.47492	2.94272		0.00501222	0.655416	-0.0338128	0.379428	0.0739559		-0.367865	0.130409	0.619634	0.272021	0.229925		1.97644	5.29663	3.60862	3.90209	3.15474		0.95558	-0.77231	0.301481	0.314481	-0.144075		0.0612284
7.99122	2.63947	1.97365	3.27155	1.40696	3.41672		-0.0420835	0.443054	0.0767739	0.406138	-0.0445513		0.160872	0.060796	0.313269	1.01174	0.483151		5.05604	3.52464	2.33496	5.01687	2.70056		-0.0964946	0.840407	-0.089237	0.322851	-0.0301047		-0.0452143	0.228103	0.417928	0.189797	0.0753813		1.81938	4.7911	3.26614	3.58264	2.86009		0.950227	-0.931963	0.385089	0.284121	-0.0652624		0.04289
14.5635	2.5258	1.72618	3.09939	1.40622	3.43189		-0.07007	0.33783	0.0173036	0.316834	0.57715		0.121705	-0.13337	0.226164	1.06167	0.469947		4.80712	3.31945	2.28982	4.82733	2.62284		-0.0912995	0.644248	-0.0808396	0.396828	-0.00276642		-0.310514	0.128306	0.365293	0.255989	-0.031481		1.69088	4.54864	3.12109	3.45257	2.70239		0.993859	-1.08491	0.322462	0.23522	-0.0156728		-0.0111354
21.2278	2.36227	1.70245	2.82774	1.42715	3.39595		-0.0570599	0.325059	0.282752	0.140941	-1.15676		0.0335392	-0.0246578	0.0671537	0.814267	0.382651		4.31387	3.16098	1.93616	4.40931	2.35292		-0.0129133	0.569488	-0.0978153	0.113907	-0.11552		-0.367223	-0.0382078	0.291398	0.516224	-0.147653		1.451	4.29776	2.58822	3.16601	2.58534		0.967986	-1.08727	0.347455	0.310871	-0.09618		-0.0485826
27.8016	2.32612	1.64286	2.85029	1.30858	3.24394		-0.109809	0.390538	-0.0523629	0.254894	-0.467653		0.104133	0.0983219	-0.0716087	1.11422	0.337903		4.38615	2.86788	1.92602	4.3645	2.31251		-0.0799279	0.605298	-0.0310485	0.226042	0.0138911		-0.731557	0.234697	0.450963	0.0979371	-0.0345906		1.39802	4.28372	2.80737	3.15205	2.56318		0.834071	-0.763125	0.259672	0.198711	-0.0179456		-0.00741557
34.3759	2.25744	1.55806	2.72583	1.23594	3.18229		-0.121034	0.384453	-0.0456012	0.287703	-0.240453		0.0831445	-0.0497193	0.223977	1.07469	0.430136		4.27866	2.88428	1.98594	4.21002	2.22816		-0.214753	0.688732	-0.0413237	0.230101	-0.0230649		-0.391489	0.0957047	0.552119	0.237173	0.0353851		1.21631	4.19586	2.74429	2.98279	2.38543		0.886759	-1.04168	0.320556	0.20575	-0.131994		-0.013277
40.9506	2.24916	1.64366	2.73328	1.31515	3.14812		-0.0871625	0.377442	0.0359033	0.326311	0.502894		0.175025	0.0498758	0.460716	1.16925	0.39227		4.24379	2.79135	1.88093	4.1889	2.23132		0.0311358	0.639208	0.067128	0.22288	0.00696904		-0.0152355	0.201408	0.569305	0.294667	-0.0812679		1.24709	4.26844	2.75011	3.02984	2.38026		0.717498	-0.84362	0.325604	0.307221	0.0499119		0.0455047
47.5266	2.13635	1.56273	2.63183	1.21175	3.08491		-0.0501922	0.35895	0.0830895	0.280753	0.124904		0.065812	0.0642235	0.279702	1.10383	0.413099		4.19127	2.68029	1.892	4.10171	2.08443		-0.0925075	0.470881	-0.0296275	0.260238	0.0523478		-0.257786	0.128627	0.501894	0.186695	0.00527396		1.21753	4.1713	2.73997	2.9105	2.27955		0.732838	-0.734214	0.308207	0.316924	0.0659961		0.0839707
54.1928	1.18683	1.01223	1.23146	1.10832	1.64095		-0.0114632	0.428816	0.216619	0.237727	0.153005		0.081093	0.0427198	0.26466	1.25249	0.356163		1.84922	1.79571	1.17257	1.76423	1.20476		0.148174	0.406702	-0.0566566	0.309383	0.0872503		-0.538692	0.179603	0.305573	0.638862	0.0124073		0.867432	1.87812	1.73718	1.31406	1.41729		0.888224	-0.868327	0.327583	0.266341	-0.0275492		0.0247068
60.7721	1.08485	1.0163	1.15077	0.762034	1.48101		-0.154929	0.296404	-0.117795	0.300492	0.376894		-0.000195661	0.0499249	0.266133	1.32723	0.203533		1.76604	1.47418	0.840401	1.68401	1.04606		0.103516	0.332154	0.0144244	0.113873	-0.0647837		-0.503671	0.315436	0.316299	0.0310217	-0.0341195		0.717836	1.77183	1.53255	1.11986	1.30756		0.512185	-0.773886	0.336855	0.165346	-0.0174947		-0.0113013
67.3537	1.02905	0.957815	1.16226	0.890321	1.52586		0.0141719	0.327377	0.122181	0.286641	0.728604		0.138524	0.042965	0.649879	1.35266	0.28054		1.76951	1.55164	0.830831	1.72992	1.10551		0.194012	0.459431	0.499399	0.208963	0.106588		-0.19498	0.185396	0.375634	0.201582	-0.0655088		0.789903	1.80216	1.51909	1.21589	1.31031		0.638626	-0.603064	0.274399	0.311911	0.0308606		0.111892
74.0193	3.6934	1.97617	4.09192	1.70149	6.09675		-0.0755986	0.295695	0.283331	0.218409	-0.394413		-0.0751361	0.0883286	0.0152728	1.22644	0.23595		7.26243	3.52586	2.7855	6.95602	2.86721		0.147254	0.431167	-0.235832	0.122613	0.0820713		-0.375847	0.185402	0.0231207	0.561504	0.0453283		1.20227	8.00636	3.7488	5.35223	2.98622		0.819889	-0.736695	0.306633	0.301904	0.0341924		-0.0438328
80.6083	3.85304	2.05432	4.10038	1.68897	6.03167		-0.0521459	0.269891	-0.148839	0.252708	0.464778		-0.000213192	0.0319602	0.128609	1.29158	0.256537		7.56175	3.40499	2.88724	7.03255	2.79575		-0.0757579	0.372852	-0.0700769	0.320992	0.0157977		-0.548991	0.111152	0.435695	-0.0731997	-0.0797409		1.13612	8.2505	4.50368	5.37101	2.95362		0.371455	-0.281259	0.114006	0.20157	0.107394		0.0118262
87.1972	4.00736	1.97051	4.47725	1.76764	6.19088		-0.0585793	0.335197	-0.0110628	0.227342	0.45323		-0.0228624	0.00922229	0.227391	1.12399	0.136184		7.84059	3.50087	2.93629	7.19587	2.80492		0.053508	0.386739	-0.145474	0.0701622	-0.0148009		-0.292703	0.123217	0.411567	0.0485704	-0.124751		1.05904	8.81059	4.40238	5.47843	3.08275		0.290566	-0.794427	0.192869	0.270376	0.0396936		-0.0551373
93.8596	0.789741	0.647485	0.725949	0.764155	1.05594		-0.184116	0.293916	-0.14329	0.125007	0.13625		-0.108273	0.0655502	0.138853	1.43087	0.148237		1.13748	1.13902	0.435152	1.1584	0.725136		-0.0187179	0.345881	-0.166462	0.0754629	-0.0685906		-0.625504	-0.0192468	0.596243	0.304977	-0.0924308		0.95854	1.21466	1.60155	0.774623	0.721545		-0.184156	-0.881112	0.132828	0.149495	-0.238504		-0.122053
100.446	0.711823	0.751887	0.723564	0.629872	1.00966		-0.106649	0.239783	-0.116897	0.0768824	0.327835		0.0472461	-0.0430765	0.00561811	1.27909	0.0703632		1.31168	0.922822	0.527775	1.23832	0.726872		0.11164	0.219443	-0.119177	0.16632	-0.0448598		-0.961884	0.0869659	0.607313	-0.0334623	-0.0695133		1.0628	1.30156	1.76128	0.751908	0.647196		-0.0184623	-0.418404	0.13779	0.232169	-0.141919		-0.0701693
107.039	0.729074	0.788267	0.731706	0.760167	1.06492		-0.0587551	0.30736	-0.145268	0.214316	0.834688		0.0477674	0.0593012	0.568239	1.21672	0.265771		1.32404	1.08465	0.614157	1.25167	0.7462		0.170097	0.343238	-0.059411	0.205437	0.0182536		-0.542192	0.137812	0.56414	-0.0529174	-0.160695		1.01561	1.35824	1.80164	0.798096	0.584873		0.0783026	-0.217333	0.115437	0.240209	0.0214007		0.0154757
Plate 2
OCR (pmol/min/1000 cells):
Time	Group Name: Milieu seahorse-LPS 0						Group Name: Etomoxir-LPS 0						Group Name: UK5099-LPS 0						Group Name: BPTES-LPS 0						Group Name: Milieu seahorse-LPS 2.5						Group Name: Etomoxir-LPS 2.5						Group Name: UK5099-LPS 2.5						Group Name: BPTES-LPS 2.5						Group Name: Milieu seahorse-LPS 5
	B02	C02	D02	E02	F02		B03	C03	D03	E03	F03		B04	C04	D04	E04	F04		B05	C05	D05	E05	F05		B10	C10	D10	E10	F10		B11	C11	D11	E11	F11		G02	G03	G04	G05	G06		G07	G08	G09	G10	G11		B06
1.42429	6.98763	5.49371	6.41981	6.36084	6.66381		1.03493	0.799972	4.70413	5.80135	6.71238		0.94202	2.79462	4.95939	5.37821	5.60724		3.92678	0.81799	3.63907	1.34933	4.31016		1.14338	0.838688	5.83016	6.47262	2.81306		1.11763	-1.77463	4.6477	4.54406	5.01653		6.55861	0.696485	2.77152	5.7127	0		5.18367	0.989792	2.90183	7.81826	3.32859		1.59674
7.99188	6.70203	4.54088	6.15217	6.11397	6.27733		1.06667	0.711735	4.42086	5.54165	6.33356		0.848144	2.71971	4.66729	4.96008	5.25858		3.28907	0.715997	3.48016	1.24738	4.04037		1.14191	0.791599	5.43961	5.65055	2.66134		1.04092	-2.04464	4.30174	4.15478	4.66289		6.28951	0.705196	2.84149	5.32777	0		5.02804	0.896609	2.68674	7.34199	3.25533		1.95907
14.555	6.68178	4.52316	6.04494	6.06184	6.11186		1.04704	0.704579	4.32144	5.37169	6.1625		0.821553	2.59964	4.55373	4.8611	5.01961		3.56725	0.694966	3.4081	1.19401	4.03918		1.05236	0.722345	5.32595	5.55969	2.54213		1.03685	-2.06159	4.12285	3.98643	4.51471		6.1192	0.641976	2.6808	5.14804	0		4.9674	0.736931	2.62167	6.91922	2.97279		1.76555
21.2091	6.63483	4.39964	5.93722	6.01347	6.07038		0.98244	0.599404	4.25983	5.17484	5.9255		0.859805	2.47445	4.15454	4.52994	4.6047		3.59741	0.656893	3.33106	1.19942	3.8268		1.10234	0.787071	5.1789	5.3199	2.54791		1.0613	-2.07319	4.12393	4.02275	4.47855		6.07608	0.639245	2.63869	4.89864	0		4.86375	0.87484	2.58149	6.84062	3.12481		1.98055
27.7765	6.71819	4.46795	5.89775	5.92023	6.05251		0.938991	0.750451	4.14763	5.17421	5.79462		0.840223	2.4525	4.18587	4.43451	4.63671		3.85603	0.642481	3.22648	1.15985	3.89237		0.970042	0.773139	5.18944	5.37556	2.53325		1.01717	-2.16856	4.06313	3.92463	4.27087		5.81805	0.618161	2.52812	4.82131	0		4.88651	0.852533	2.47369	6.79735	2.95987		1.99825
34.3479	6.7302	4.50798	5.98043	5.99557	6.08587		0.951866	0.740995	4.17643	5.16831	5.826		0.808603	2.48193	4.14978	4.46532	4.68066		3.91707	0.663921	3.07551	1.20504	3.814		1.08133	0.804184	5.24379	5.3343	2.51302		1.05901	-2.18065	4.05681	3.90596	4.38257		5.78939	0.605328	2.43937	4.86767	0		4.74606	0.822475	2.37692	6.75739	3.01932		1.84211
40.9179	6.64154	4.50475	5.92848	6.0068	5.98647		0.87527	0.70041	4.11788	5.05237	5.76963		0.823807	2.44485	4.17913	4.41446	4.55744		3.78505	0.59224	2.83721	1.14275	3.70095		1.13755	0.742364	5.15104	5.28595	2.45425		1.02889	-2.31158	3.95948	3.78287	4.19314		5.68329	0.579963	2.29959	4.73482	0		4.60145	0.581163	2.38987	6.54815	2.79827		1.85758
47.4905	6.57884	4.47173	5.9201	6.0069	6.02784		0.984221	0.731078	4.10976	5.08527	5.78651		0.759044	2.39005	4.23073	4.39346	4.6378		3.79848	0.565356	2.91291	1.10223	3.74485		1.03141	0.699234	5.15681	5.2538	2.45738		1.01275	-2.23207	3.94418	3.78207	4.33593		5.5799	0.572776	2.31214	4.69995	0		4.71038	0.730891	2.3919	6.59944	2.91558		1.80702
54.1531	3.51387	1.66038	2.84157	2.83876	2.83598		0.730398	0.391177	1.95771	2.52329	3.16351		0.586169	1.4362	2.27265	2.3408	2.08761		3.71303	0.49639	1.82668	0.768935	2.01578		0.985315	0.584381	3.16123	3.32521	1.3522		0.704376	-2.93124	2.15135	2.28702	2.51266		4.46401	0.370971	1.44803	2.74796	0		3.60298	0.452931	1.51972	3.279	2.07734		2.11794
60.7214	3.52248	1.72023	2.88328	2.826	2.86595		0.843753	0.504665	2.03116	2.72924	3.20658		0.569774	1.3741	2.38214	2.22143	2.38989		3.78565	0.396305	1.73432	0.803547	1.94874		1.04565	0.676009	3.14678	3.31074	1.32884		0.852738	-3.0146	2.13837	2.29509	2.30693		4.31216	0.362678	1.55605	2.65039	0		3.41897	0.438328	1.4008	3.29668	2.09588		1.73065
67.2958	3.4673	1.68091	2.75194	2.83631	2.81211		0.853865	0.535478	2.08042	2.56468	3.12179		0.482211	1.2689	2.33399	2.18265	2.22651		3.84852	0.424556	1.75818	0.77995	1.98663		1.06575	0.56158	3.16023	3.21567	1.32306		0.766967	-3.06694	2.13392	2.29559	2.29456		4.28461	0.330664	1.21877	2.67238	0		3.38461	0.437079	1.37213	3.3145	2.00651		1.96393
73.9559	12.5513	9.98405	12.3492	12.9175	11.853		1.07966	0.980508	8.72124	10.3722	9.53886		1.22676	4.16444	7.19607	7.71682	8.48562		3.94106	0.612498	5.09389	1.45332	7.29361		1.0869	0.829241	8.14069	9.06296	4.74821		0.920288	-1.60116	7.18956	6.18879	7.56706		6.54638	0.568619	2.62271	7.81859	0		6.27595	0.844283	3.89507	12.3895	3.454		2.24078
80.5329	13.4101	10.8139	12.5721	13.1625	12.2947		1.11108	1.064	8.86049	10.4185	9.86834		1.30934	4.29277	7.37724	7.82541	8.6315		4.03033	0.713603	5.20667	1.58228	7.51792		1.20238	0.877139	8.71849	9.34138	4.87972		0.853246	-1.61629	7.56364	6.38762	7.88444		6.51268	0.656639	2.80713	7.95626	0		6.55375	1.00176	3.98455	12.5408	3.73739		2.10267
87.1121	13.9981	11.7004	13.2591	13.4297	13.0463		1.08402	1.19035	9.25613	10.7594	10.5269		1.251	4.30789	7.32061	7.8204	8.53493		4.07372	0.739099	5.28775	1.66445	7.4982		1.18508	0.833014	8.8079	9.39116	4.97381		0.877436	-1.50451	7.82999	6.3884	8.0279		6.58263	0.655	2.8109	7.88343	0		6.52703	0.966863	4.03439	13.1404	3.72595		2.15752
93.7702	2.85079	0.89581	1.97796	1.88923	1.73139		0.860417	0.487926	1.30745	1.61052	1.8799		0.619648	1.17636	1.64209	1.79065	1.47933		4.00009	0.52243	1.72809	0.858002	1.68752		1.17176	0.569189	2.63059	2.41608	1.2533		0.781301	-2.96482	1.50893	1.91914	1.87628		3.78826	0.380466	1.09918	2.12629	0		3.14137	0.391505	1.19566	2.14969	1.96443		2.04075
100.35	2.73953	0.937914	1.96306	1.96091	1.83276		0.780572	0.438814	1.4172	1.78542	2.02446		0.533597	1.13453	1.60243	1.68176	1.6095		3.92625	0.471271	1.48393	0.71787	1.50083		1.02512	0.543331	2.64602	2.35847	1.14297		0.704765	-3.12032	1.41347	1.88627	1.71776		3.52703	0.23961	0.865569	1.93016	0		2.87421	0.22687	1.08188	2.22182	1.74723		1.94593
106.931	2.7374	0.929619	1.89987	2.03278	1.79081		0.758324	0.507613	1.40954	1.80338	2.23239		0.468837	1.0859	1.5089	1.44964	1.54059		3.85766	0.432247	1.45514	0.614447	1.41161		1.17208	0.488474	2.51813	2.3321	1.11898		0.603308	-3.44679	1.41934	1.73221	1.65671		3.65016	0.193691	0.686171	1.9547	0		2.9377	0.375502	1.08672	2.26263	1.55748		1.68353
Plate 3
OCR (pmol/min/1000 cells):
Time	Group Name: Ctrl							Group Name: Ctrl E							Group Name: Ctrl U							Group Name: Ctrl B							Group Name: LPS 2.5							Group Name: LPS 2.5 E							Group Name: LPS 2.5 U
	A02	A03	A04	B02	B03	B04		C02	C03	C04	D02	D03	D04		E02	E03	E04	F02	F03	F04		G02	G03	G04	H02	H03	H04		A05	A06	A07	B05	B06	B07		C05	C06	C07	D05	D06	D07		E05	E06	E07	F05	F06	F07
1.30785	0	0.287804	0.984461	1.02537	1.96197	1.40721		2.28854	1.53904	3.7167	2.22802	1.9206	14.6295		2.75964	2.09373	3.50819	2.68651	2.61457	2.67066		3.66974	2.70058	2.83765	0.175023	0.978978	1.36825		-0.186594	-0.2788	0.371166	2.2979	1.83373	1.85362		2.46395	2.38885	3.07629	1.46306	2.93405	2.86586		3.47484	3.60439	1.86677	2.55076	2.25634	3.62944
7.77244	0	0.174923	0.85487	0.994855	1.90172	1.01957		1.92727	1.30922	2.89443	1.79331	1.25426	11.4262		1.74012	1.66021	2.58943	1.96399	1.97685	2.00945		2.8572	2.15539	2.066	0.0937101	0.829806	1.35556		-0.0109124	-0.423045	0.225019	1.99229	0.808328	1.42685		1.81881	1.83682	2.40528	0.969221	2.25021	1.95559		2.18642	2.27564	1.37065	1.69796	1.54655	2.92485
14.2244	0	0.198612	0.824039	0.933889	1.52815	0.879436		1.35524	1.04023	2.40446	1.6335	1.47317	9.41286		1.5833	1.44227	2.11176	1.83385	1.68551	1.7313		2.48437	1.85573	1.82334	0.0639494	0.656101	1.00801		-0.30751	-0.566706	0.309326	1.45458	0.822105	1.19215		1.59948	1.40193	1.9182	0.614524	1.83966	1.66225		1.81597	1.96089	1.19269	1.40979	1.19828	2.5751
20.6835	0	0.342842	0.874786	0.942737	1.55806	0.895453		1.42652	1.16956	2.15956	1.60577	1.40705	8.33885		1.58617	1.40167	2.03453	1.68709	1.59708	1.73243		2.26232	1.78261	1.71325	0.121527	0.704466	1.02442		-0.0799206	-0.124932	0.376222	1.58263	0.718343	1.12443		1.62412	1.21822	1.77529	0.598719	1.75025	1.62518		1.63423	1.84711	1.08938	1.44357	1.08814	2.28581
27.2551	0	0.770208	1.17309	1.3307	1.6367	1.21439		1.74106	1.36448	2.13894	1.77049	1.70361	8.92004		1.73277	1.5007	1.98658	1.80369	1.6117	1.72024		2.47258	1.97038	1.8183	0.410914	0.912138	1.21187		0.136851	0.240214	0.483147	1.77993	1.361	1.33191		1.70177	1.43662	1.98711	0.636752	1.82624	1.7613		1.69235	1.82577	1.19871	1.47056	1.22093	2.34021
33.7156	0	0.708225	1.11118	1.20773	1.60413	0.995258		1.56194	1.22855	1.97778	1.66563	1.42318	8.68357		1.5436	1.44733	1.85043	1.65483	1.51963	1.62808		2.27902	1.79176	1.68037	0.472854	0.770529	1.04821		-0.0177184	0.0510809	0.419882	1.63239	0.852543	1.20093		1.53477	1.14256	1.81405	0.53203	1.64109	1.56648		1.50684	1.71306	1.12441	1.32142	1.09086	2.26973
40.1801	0	0.569636	0.975612	1.12295	1.62935	0.81256		1.40789	1.11025	1.83857	1.58071	1.43411	7.89482		1.49982	1.31929	1.75044	1.54438	1.44675	1.52671		2.11222	1.61269	1.49074	0.128888	0.716859	1.04792		-0.0249503	0.144998	0.40705	1.43152	0.686367	1.18026		1.48982	1.03507	1.73992	0.491023	1.52764	1.44232		1.46951	1.60742	1.03338	1.27072	0.968504	2.16992
46.6432	0	0.497674	0.95584	1.11752	1.45911	0.830117		1.4086	1.06775	1.75262	1.57933	1.36619	7.89539		1.35874	1.33848	1.69562	1.48902	1.40482	1.4659		2.08526	1.58662	1.54505	0.178625	0.791176	0.996427		-0.0327448	-0.00929622	0.362621	1.39028	0.64093	0.974226		1.36091	0.976842	1.61253	0.412968	1.35585	1.35424		1.35446	1.48046	0.911116	1.12162	0.812762	1.94527
53.111	0	0.575994	0.949998	1.05299	1.47382	0.714508		1.28499	1.05153	1.71853	1.46704	1.30139	7.36511		1.34891	1.20766	1.60024	1.32814	1.28539	1.24968		1.91174	1.49333	1.36073	0.124434	0.744996	0.989064		0.0949118	-0.149225	0.406016	1.40381	0.549979	1.05211		1.37645	0.917385	1.51043	0.422453	1.29218	1.29856		1.35989	1.46497	0.922206	1.08388	0.854961	1.97697
59.5775	0	0.577524	0.955546	0.974345	1.41406	0.764653		1.34865	1.0534	1.66331	1.42611	1.16185	7.17816		1.28951	1.17866	1.54672	1.26787	1.24129	1.34133		1.88764	1.50401	1.4065	0.18921	0.700903	0.95		-0.13574	-0.167068	0.342793	1.20815	0.373181	0.894897		1.29453	0.911856	1.31254	0.309082	1.18018	1.17679		1.21935	1.41998	0.817596	1.01685	0.83077	1.82137
66.1454	0	0.69518	1.11869	1.1912	1.53698	0.854259		1.27636	1.05089	1.73267	1.48138	1.3476	7.45661		1.32675	1.30207	1.53657	1.38257	1.26306	1.29063		1.90558	1.58388	1.37419	0.222148	0.822514	0.993205		0.0537537	0.149786	0.408986	1.34384	0.436728	0.962969		1.23078	1.03436	1.41597	0.484388	1.3191	1.21721		1.3066	1.3283	0.897866	1.11829	0.844622	1.87967
72.6163	0	0.458191	0.959489	1.15281	1.38359	0.746628		1.35994	0.988527	1.56559	1.54562	1.17889	6.24327		1.32216	1.19129	1.46837	1.32842	1.20431	1.29577		1.11517	1.42291	1.27688	0.243939	0.653115	0.99594		0.0799696	0.175292	0.426472	1.21128	0.259227	0.934782		1.25803	0.877154	1.33589	0.330454	1.19368	1.26136		1.26133	1.34239	0.944395	0.976259	0.786498	1.77085
79.0907	0	0.564702	1.02177	1.1763	1.49196	0.907661		1.38221	1.00433	1.66348	1.53286	1.23909	6.79373		1.26479	1.15571	1.51216	1.35624	1.23126	1.26271		1.82989	1.44255	1.30747	0.168593	0.683778	1.06545		0.071821	0.0911776	0.447915	1.30871	0.378247	0.95141		1.2198	0.758389	1.31808	0.312895	1.13105	1.16614		1.13015	1.28231	0.918281	0.947077	0.746223	1.90424
85.5631	0	0.553739	0.955328	1.09945	1.3562	0.795154		1.27642	0.929847	1.51971	1.39801	1.14534	6.42783		1.22565	1.14083	1.43285	1.19123	1.10061	1.22098		1.76593	1.38225	1.19534	0.188824	0.565554	0.979779		0.0384038	0.109205	0.450584	1.22767	0.251503	0.909839		1.09478	0.80153	1.25136	0.209651	1.09612	1.15581		1.06537	1.25203	0.890112	0.846724	0.691267	1.75465
92.1315	0	0.53432	1.01913	1.7224	1.41851	0.905597		2.15468	0.930159	2.48779	4.88219	1.20819	8.01019		4.83478	1.18825	1.46048	2.57227	1.19264	1.41796		2.43283	1.37454	1.30576	0.428262	0.616443	1.021		-0.0213012	0.0378055	0.414344	1.44346	0.5366	0.959299		1.46983	2.1474	1.73292	0.371802	2.06231	2.46857		1.43793	2.45899	0.964435	1.07927	0.809046	2.83404
98.6082	0	0.661811	0.955134	1.79783	1.52005	0.889599		2.19871	1.07611	2.53145	4.91234	1.23233	7.61579		4.87061	1.25634	1.57435	2.52249	1.30625	1.377		2.42949	1.42981	1.23963	0.299697	0.62169	0.914209		0.0817083	0.130967	0.420726	1.39955	0.501192	0.982208		1.3493	2.07352	1.65398	0.380466	2.01562	2.36945		1.35829	2.42072	1.04197	1.1089	0.892376	2.80809
105.076	0	0.675374	0.946898	1.69013	1.49203	0.968976		2.13481	0.994045	2.4266	4.81222	1.21437	7.84717		4.69818	1.25391	1.51758	2.56619	1.22015	1.42289		2.46415	1.43674	1.28559	0.153322	0.564444	0.881387		0.0491955	-0.059494	0.382952	1.41489	0.4344	0.847486		1.42578	2.02707	1.63172	0.40097	2.02472	2.25733		1.34277	2.37268	1.02682	1.17831	0.881564	2.8144
111.547	0	0.542373	0.937047	1.47153	1.42541	0.902674		2.11425	0.928097	2.43138	4.62162	1.1672	7.8771		4.39712	1.15805	1.56276	2.33973	1.16369	1.37737		2.32139	1.34205	1.24579	0.172245	0.546248	0.916591		-0.0601588	0.0519878	0.420411	1.23059	0.433384	0.935194		1.37459	1.9676	1.55572	0.255175	1.92999	2.18569		1.24508	2.3522	0.957921	1.02882	0.759958	2.72702
118.017	0	0.543137	0.980173	1.5897	1.42421	0.988548		2.12991	0.978395	2.4269	4.36721	1.23255	7.75923		4.33065	1.22668	1.58527	2.39614	1.16003	1.42552		2.3455	1.4109	1.26055	0.215065	0.463873	0.913188		0.100879	0.170525	0.496334	1.39388	0.48062	0.891203		1.39434	2.00139	1.65802	0.397879	1.98353	2.25502		1.33285	2.25365	1.03513	1.0934	0.817899	2.6808
124.587	0	0.371709	0.767077	0.849601	1.26504	0.631757		1.06526	0.816432	1.06665	1.07115	0.932753	4.90095		1.05455	0.934315	1.02415	0.850419	0.883017	0.955133		1.15836	1.02628	0.922375	0.203092	0.471145	0.712985		0.152211	0.152345	0.439026	0.858377	0.0422029	0.888898		0.918259	0.570977	1.01317	0.193165	0.644152	0.95165		0.926459	0.919878	0.712111	0.691894	0.564027	1.32339
131.051	0	0.41594	0.694391	0.843393	1.0957	0.559848		0.954341	0.766084	0.990243	1.12362	0.950385	4.60632		1.07525	0.855658	1.05753	0.865337	0.806457	1.03284		1.14795	1.08883	0.916243	0.202376	0.413014	0.654051		-0.0311792	0.0928226	0.401017	0.752497	-0.146716	0.713937		0.752953	0.37583	0.907512	0.100476	0.737551	0.912855		0.87041	0.88948	0.693522	0.651066	0.53358	1.20889
137.547	0	0.444517	0.82738	0.947453	1.17012	0.644524		1.08704	0.709604	1.05522	1.12639	0.888188	4.66166		1.07432	0.946358	1.15706	0.943012	0.905403	0.955584		1.17487	1.04288	0.956498	0.252759	0.405874	0.723661		0.103923	0.184346	0.381421	1.09086	-0.0995413	0.690829		0.861804	0.435183	1.02229	0.161139	0.749018	0.890155		0.878239	0.952152	0.69639	0.760361	0.588154	1.28063
144.019	0	0.567016	0.75442	0.864495	1.23355	0.519107		0.98601	0.692837	0.989232	1.14179	0.86371	4.23267		1.05085	0.909811	1.00951	0.869085	0.802441	0.942283		1.0967	0.956035	0.861257	0.1966	0.359896	0.62272		0.00426921	0.0635844	0.44161	0.94073	-0.0924349	0.751299		0.87073	0.299835	1.02194	0.0984167	0.758105	0.845841		0.821161	0.888758	0.683207	0.65688	0.546785	1.29301
[truncated: 30 more columns]

## Sheet: ECAR_24h_0.5+1µgmL
Plate 1
ECAR (mpH/min/1000 cells):
Time	Group Name: Milieu seahorse-LPS 0						Group Name: Milieu seahorse-LPS 0.5						Group Name: Milieu seahorse-LPS 1						Group Name: UK5099-LPS 0						Group Name: UK5099-LPS 0.5						Group Name: UK5099-LPS 1						Group Name: Etomoxir-LPS 0						Group Name: Etomoxir-LPS 0.5						Group Name: Etomoxir-LPS 1
	B02	B03	B04	C03	C04		B05	B06	B07	C06	C07		B08	B09	B10	C09	C10		E02	E03	E04	F03	F04		E05	E06	E07	F06	F07		E08	E09	E10	F09	F10		B11	C02	D02	D03	D04		C05	D05	D06	D07	D11		C08
1.42437	1.04721	0.784666	1.02247	0.701253	1.01088		1.17529	0.936416	0.834265	1.33995	1.17323		1.38617	1.3659	1.11575	1.01472	1.28291		0.732568	0.901096	1.23864	0.544779	0.902033		0.983189	0.97003	0.953196	1.06226	1.02503		1.13195	1.02922	1.14808	1.11467	1.58451		1.3091	0.755209	0.632646	0.704438	0.690405		0.856085	0.759376	0.790802	1.00959	1.04316		1.36024
7.99405	0.854938	0.719417	0.773808	0.662949	0.822452		0.966037	0.741827	0.682565	1.03424	0.933699		1.17316	1.00816	0.90685	0.880817	0.939482		0.653788	0.799255	0.895626	0.513021	0.84506		0.833884	0.815927	0.933856	1.01302	0.988193		1.29186	0.883095	1.11015	1.0193	1.67531		0.995852	0.641519	0.580333	0.768998	0.81021		0.743004	0.701364	0.789898	0.855956	0.846655		0.987081
14.5605	0.67704	0.688381	0.701454	0.649642	0.71872		0.905618	0.727351	0.648116	0.988237	0.860457		1.19144	0.947335	0.917248	0.802905	0.866654		0.650614	0.786503	0.834415	0.49703	0.795322		0.794928	0.784733	0.916021	0.917227	0.955627		1.19833	0.802506	1.13352	1.01478	1.5021		0.945924	0.628896	0.602477	0.770678	0.744763		0.834796	0.643414	0.725994	0.828256	0.936256		0.879156
21.2147	0.552577	0.586332	0.588655	0.646992	0.552972		0.780653	0.679754	0.622789	0.85599	0.802924		1.09121	0.842595	0.928522	0.718227	0.872509		0.673609	0.87802	0.821077	0.540922	0.81435		0.762729	0.822107	0.949977	0.923598	0.974009		1.01151	0.853666	1.14014	1.35074	1.66562		0.928441	0.223264	0.556747	0.747356	0.653434		0.738758	0.551369	0.621793	0.673507	1.01873		0.80064
27.7822	0.536257	0.649358	0.650214	0.666992	0.626802		0.9118	0.728257	0.76815	0.92612	0.894029		1.16488	0.866107	0.889962	0.760518	0.898459		0.687703	0.853058	0.835519	0.541491	0.782239		0.791506	0.822411	0.916997	0.913745	0.998785		1.04568	0.859133	1.161	1.2599	1.62961		0.953566	0.451427	0.579793	0.792949	0.633218		0.708183	0.601315	0.660411	0.71039	1.12367		0.866003
34.3514	0.562545	0.636317	0.586543	0.667865	0.602055		0.908404	0.75306	0.75071	0.961284	0.946555		1.21759	0.882069	0.914472	0.789079	0.92181		0.732889	0.857107	0.811898	0.49256	0.765691		0.780254	0.830082	0.903966	0.900855	1.00777		1.03238	0.851213	1.23566	1.26487	1.60659		0.957158	0.578309	0.579007	0.788112	0.647666		0.753045	0.595807	0.700129	0.729829	1.1965		0.874174
40.9203	0.553769	0.661767	0.595188	0.682135	0.612402		0.898026	0.736421	0.739582	0.958625	0.913402		1.14747	0.867553	0.924967	0.79193	0.884502		0.685764	0.822768	0.809546	0.491634	0.751273		0.778689	0.804344	0.904574	0.898369	1.02348		1.05866	0.839469	1.16789	1.22739	1.55446		0.985497	0.641978	0.599052	0.761522	0.634963		0.751736	0.604652	0.701051	0.75032	1.18387		0.840398
47.4886	0.56132	0.639226	0.60062	0.663887	0.59457		0.894345	0.746325	0.741944	0.944644	0.887567		1.12523	0.866882	0.909285	0.803704	0.877835		0.700661	0.822036	0.781934	0.513089	0.736353		0.78818	0.780431	0.927031	0.892345	0.999472		1.04357	0.833754	1.21827	1.25144	1.61923		1.01072	0.690202	0.572419	0.775797	0.658173		0.736416	0.596785	0.708507	0.770057	1.18753		0.852361
54.1471	1.04283	1.05369	0.995066	1.0655	0.917998		1.27962	1.02724	1.02441	1.31249	1.12686		1.51257	1.2175	1.23681	1.05034	1.15126		0.949276	1.07455	1.10201	0.684262	0.989371		0.967204	0.977213	1.0716	1.08997	1.13212		1.30685	0.989333	1.57185	1.37164	2.09225		1.29274	0.993078	0.959955	1.20086	1.07409		1.09627	0.919142	1.05112	0.985937	1.25123		1.18564
60.7091	0.943999	1.01864	0.94666	1.08691	0.913979		1.28516	1.00156	1.01022	1.25845	1.0849		1.53839	1.26266	1.26414	1.00992	1.18658		0.955552	1.02193	1.06343	0.656843	0.979973		0.88693	0.957462	1.00608	1.0597	1.08621		1.24698	0.962699	1.54512	1.33939	2.1596		1.26899	0.976115	0.931825	1.16763	1.00802		1.0151	0.803924	0.985762	0.874978	1.22664		1.20442
67.2836	0.906067	0.952547	0.86908	1.00517	0.885886		1.20728	0.993406	0.932969	1.15823	1.08477		1.57315	1.23707	1.2837	1.02353	1.21597		0.903501	0.987761	1.02055	0.644726	0.941422		0.848752	0.949556	1.03116	1.07369	1.09069		1.28607	1.00145	1.58785	1.33273	2.22862		1.28744	0.943203	0.885395	1.06015	0.960153		0.966265	0.750951	0.917113	0.86923	1.31184		1.21055
73.936	0.890744	1.03146	1.43564	1.47497	1.36268		1.68288	1.32644	1.41328	1.79493	1.50372		1.88982	1.71061	1.6771	1.58787	1.71918		1.45042	1.51422	1.53205	1.06301	1.46986		1.31137	1.33183	1.37444	1.62653	1.45784		1.64811	1.35729	1.78551	1.68595	2.41242		1.65775	1.36136	1.32299	1.61131	1.4809		1.58152	1.29444	1.32354	1.36421	1.85953		1.6554
80.5127	0.924229	1.00248	1.49693	1.54364	1.41387		1.72776	1.39078	1.49588	1.84685	1.53523		1.94477	1.74556	1.74877	1.624	1.78565		1.48736	1.54563	1.56949	1.0989	1.51264		1.32652	1.39358	1.43936	1.66182	1.51599		1.65532	1.46383	1.80978	1.76335	2.49308		1.68174	1.41909	1.35807	1.64913	1.48932		1.60854	1.34161	1.33962	1.42299	1.88193		1.71795
87.0908	0.973246	1.03549	1.56957	1.62529	1.47634		1.8365	1.44889	1.58692	1.97463	1.56627		2.00069	1.83403	1.75609	1.69945	1.84381		1.52804	1.60117	1.6625	1.15939	1.55135		1.4076	1.46717	1.4934	1.72048	1.56826		1.75553	1.5169	1.88873	1.80992	2.50305		1.72671	1.48721	1.4137	1.71775	1.57181		1.68063	1.41933	1.4008	1.47131	1.91639		1.78118
93.7521	1.02451	1.05068	0.991903	0.97649	0.891313		1.32642	1.00181	1.08495	1.38862	1.24432		1.65568	1.36165	1.42327	1.17652	1.37278		1.00966	1.13246	1.02258	0.733656	1.01349		0.963037	1.00899	1.13566	1.19245	1.20294		1.45139	1.13848	1.44688	1.50872	2.0938		1.48399	0.916383	0.854606	1.0676	0.958562		1.04242	0.85306	0.930371	0.988251	1.6081		1.40862
100.332	1.05571	1.09794	1.05997	1.002	0.905228		1.37239	1.02375	1.1587	1.41059	1.25428		1.71969	1.40289	1.43058	1.18345	1.39715		1.00877	1.12098	1.08398	0.721431	0.999009		0.942749	1.06304	1.14305	1.18099	1.15183		1.41201	1.08549	1.45037	1.45556	2.09971		1.48693	0.958711	0.865109	1.05276	0.954622		1.02552	0.83388	0.942062	1.01001	1.64884		1.42568
106.907	1.06419	1.09529	1.03948	1.02468	0.939892		1.37437	1.05174	1.11271	1.37793	1.22125		1.74778	1.42964	1.4465	1.20397	1.37613		1.04086	1.13311	1.08391	0.718669	1.05321		0.926922	1.06382	1.14341	1.18605	1.15997		1.39658	1.12304	1.48364	1.47581	2.0802		1.50944	0.977467	0.850853	1.08562	0.946551		1.03974	0.816278	0.95967	1.00619	1.67571		1.41413
Plate 2
ECAR (mpH/min/1000 cells):
Time	Group Name: Milieu seahorse-LPS 0						Group Name: Milieu seahorse-LPS 0.5						Group Name: Milieu seahorse-LPS 1						Group Name: UK5099-LPS 0						Group Name: UK5099-LPS 0.5						Group Name: UK5099-LPS 1						Group Name: Etomoxir-LPS 0						Group Name: Etomoxir-LPS 0.5						Group Name: Etomoxir-LPS 1
	C04	C11	D02	D04	E03		C07	D05	D06	D07	D11		B10	C10	D08	D09	F11		B11	F04	G02	G03	G04		E11	F07	G05	G06	G07		C09	F10	G08	G09	G10		B02	B03	B04	C02	C03		B05	B07	C05	C06	E05		B08
1.4218	0.896614	0.666387	0.863096	0.983193	0.868001		0.757767	1.29095	0.855148	0.875253	0.905906		0.8942	0.962755	0.911043	1.2507	0.96189		0.744121	1.29075	0.803669	1.15919	0.909108		0.913972	0.784586	1.20739	1.11057	1.22569		0.734123	0.843699	1.19098	1.00762	1.22574		0.808206	0.74187	0.825299	0.909579	0.68636		1.28335	0.709624	1.04632	1.0358	0.93591		0.966011
7.98543	0.890459	0.654527	0.816246	0.868374	0.882349		0.628289	0.994931	0.846754	1.10917	0.897002		0.944827	0.912627	1.01786	1.18462	0.956551		0.695083	1.23169	0.854858	1.14259	0.823059		0.969624	0.763222	0.892441	1.03939	1.22828		0.743985	0.962789	1.14669	1.0929	1.0828		0.759952	0.770401	0.85801	0.867545	0.698116		1.23266	0.76341	1.07226	0.839455	0.931433		0.918381
14.5486	0.895317	0.667022	0.770762	0.874608	0.818308		0.605775	0.942338	0.981848	1.10544	0.973832		0.92988	0.924943	1.13826	1.17611	1.00017		0.702478	1.13446	0.863819	1.17205	0.852591		0.887852	0.764866	0.926148	1.06863	1.24479		0.758819	0.980067	1.18224	1.04651	1.0727		0.740094	0.795239	0.834928	0.813709	0.749984		1.20155	0.746484	1.03002	0.757942	0.844482		0.896433
21.2066	0.839112	0.660908	0.739349	0.768324	0.825003		0.616508	0.854212	0.851468	0.997573	0.931961		0.837673	0.904572	0.985048	1.09707	0.904629		0.75797	1.13453	0.957629	1.34797	0.910446		1.05101	0.855971	1.08125	1.18655	1.37479		0.74651	1.04581	1.28313	1.15062	1.1852		0.765745	0.824704	0.826908	0.821558	0.701157		1.23561	0.843279	1.00165	0.690442	0.809669		0.900056
27.7779	0.831851	0.633323	0.718529	0.817159	0.800458		0.606072	0.861235	0.901707	0.956178	0.944632		0.830837	0.847934	1.033	1.06491	0.938797		0.752582	1.07392	0.937007	1.23566	0.916926		0.982435	0.775459	1.03913	1.10546	1.24574		0.712282	0.965645	1.20608	1.10701	1.09868		0.727484	0.826661	0.794517	0.82145	0.683217		1.1531	0.856667	0.944411	0.709352	0.708563		0.919276
34.3522	0.877651	0.681067	0.758632	0.853374	0.856653		0.635927	0.950678	0.978608	1.06287	1.02018		0.876273	0.904424	1.13658	1.13595	0.983408		0.766538	1.16464	0.917953	1.2607	0.897472		1.01219	0.83807	1.04861	1.12141	1.32162		0.717691	1.03224	1.27696	1.15524	1.16856		0.76654	0.846086	0.856078	0.851946	0.753767		1.23334	0.85822	1.05	0.801692	0.803876		0.984306
40.9263	0.898175	0.655077	0.778043	0.866109	0.816047		0.668861	0.9253	0.956656	1.09713	0.975086		0.872916	0.913248	1.13093	1.13987	0.970907		0.716301	1.16496	0.896087	1.263	0.877726		0.968114	0.819336	1.01059	1.09424	1.31491		0.697986	0.989695	1.1808	1.11417	1.1085		0.75812	0.836067	0.814152	0.870482	0.727333		1.23008	0.84344	1.03318	0.768406	0.79662		0.915743
47.5003	0.908981	0.684945	0.774504	0.856445	0.865708		0.672188	0.968947	1.05303	1.16701	1.0318		0.863857	0.975724	1.1599	1.20555	0.996122		0.759056	1.16206	0.926802	1.27759	0.886322		1.01348	0.851786	0.99352	1.14223	1.31731		0.713379	0.99999	1.2009	1.11286	1.12769		0.750267	0.876691	0.842049	0.875368	0.725068		1.25374	0.836984	1.01789	0.826421	0.871203		1.01549
54.17	1.26257	0.975668	1.05232	1.20593	1.17071		0.731127	1.1658	1.10185	1.25872	1.20829		0.993412	1.02032	1.34918	1.41165	1.17966		0.869292	1.27132	1.04921	1.40503	0.927961		0.975155	0.78491	0.967557	0.96704	1.26594		0.656506	0.820104	1.21272	1.03186	0.986863		1.06124	1.24489	1.18896	1.17484	1.12166		1.42728	1.06689	1.24258	0.885993	1.01834		1.10124
60.7474	1.30416	0.960768	1.17305	1.19875	1.22104		0.579326	1.15347	1.15563	1.23603	1.09101		1.08733	0.997038	1.39973	1.44238	1.14443		0.873877	1.35345	1.07211	1.53641	0.987442		0.933657	0.797768	1.02853	1.12082	1.44129		0.713665	0.882917	1.27726	1.13573	1.08385		1.13067	1.3017	1.17982	1.21145	1.13199		1.48965	1.14563	1.25533	0.875918	0.934686		1.15427
67.3248	1.30333	0.898016	1.13704	1.14843	1.17102		0.539025	1.14028	1.20643	1.27716	1.09524		1.09305	1.03871	1.43238	1.4613	1.11495		0.849423	1.31499	1.05062	1.6039	1.01259		0.933358	0.833664	1.03938	1.17677	1.4652		0.749637	0.926762	1.3554	1.19648	1.12315		1.0719	1.21612	1.19597	1.21315	1.05068		1.52543	1.12252	1.2703	0.890947	0.925196		1.14681
73.9883	1.61245	1.43479	1.52376	1.71896	1.64923		1.01193	1.67109	1.6121	1.73287	1.71712		1.52917	1.49289	1.67406	1.92021	1.82895		1.32588	1.7885	1.5824	1.90666	1.42827		1.58352	1.32494	1.57458	1.67535	2.00005		1.09135	1.49133	1.83977	1.68475	1.62744		1.50685	1.66241	1.64732	1.69062	0.640972		1.98582	1.54618	1.86119	1.32199	1.58573		1.69556
80.5697	1.6739	1.47512	1.60424	1.79943	1.67408		1.11571	1.71629	1.7177	1.74961	1.80979		1.64396	1.56083	1.87665	1.97812	1.92148		1.46771	1.83087	1.65171	1.96751	1.55758		1.63108	1.39771	1.72576	1.76413	2.13866		1.1849	1.52132	1.99637	1.74956	1.76426		1.57849	1.73051	1.68795	1.77362	1.32237		2.06864	1.62532	1.88737	1.39738	1.58923		1.83187
87.1526	1.84099	1.54852	1.69667	1.85508	1.80512		1.2178	1.83915	1.82944	1.91142	1.92499		1.73226	1.66503	2.02275	2.14549	2.0877		1.50347	1.99359	1.74223	2.09373	1.65101		1.76768	1.49986	1.8324	1.87876	2.28242		1.29865	1.60965	2.11353	1.87903	1.88635		1.71415	1.84801	1.82459	1.88804	1.53524		2.15156	1.73083	2.02489	1.46167	1.70612		1.91204
93.8159	1.26462	0.91464	1.22636	1.20024	1.21473		0.81091	1.2537	1.31357	1.44621	1.12933		1.19155	1.13844	1.70433	1.58833	1.26753		1.02505	1.46999	1.19144	1.775	1.17362		1.10089	0.994724	1.27995	1.42564	1.72273		0.897694	1.01401	1.59038	1.45791	1.31618		1.1696	1.2493	1.28867	1.29722	1.01697		1.66176	1.18143	1.38518	0.973722	1.23878		1.3313
100.399	1.33521	0.894186	1.30958	1.22276	1.25911		0.85815	1.30961	1.32221	1.44351	1.08184		1.22693	1.11597	1.7222	1.63006	1.189		0.965059	1.43349	1.21037	1.75525	1.21291		1.03298	1.0269	1.33228	1.43292	1.73221		0.881628	1.00144	1.58771	1.4442	1.31035		1.25845	1.31914	1.31483	1.33176	1.07747		1.66075	1.241	1.40974	1.00622	1.16491		1.35693
106.987	1.36113	0.915609	1.28708	1.25404	1.27594		0.856693	1.28152	1.38173	1.39975	1.12012		1.22307	1.12948	1.76143	1.65028	1.2349		1.03154	1.47749	1.20975	1.76966	1.21716		1.08692	1.00463	1.29288	1.40936	1.7505		0.892975	0.988054	1.61644	1.46468	1.35055		1.21983	1.28672	1.31562	1.30879	1.10266		1.70988	1.22649	1.41624	0.995796	1.15477		1.37476
Plate 3
ECAR (mpH/min):
Time	Group Name: Milieu seahorse-LPS 0						Group Name: Milieu seahorse-LPS 0.5						Group Name: Milieu seahorse-LPS 1						Group Name: UK5099-LPS 0						Group Name: UK5099-LPS 0.5						Group Name: UK5099-LPS 1						Group Name: Etomoxir-LPS 0						Group Name: Etomoxir-LPS 0.5						Group Name: Etomoxir-LPS 1
	E02	E03	E04	F02	F03		E05	E06	E07	F05	F06		E08	E09	E10	F08	F09		B11	C04	D02	D03	D04		C07	D05	D06	D07	D11		C10	D08	D09	D10	F11		C11	F04	G02	G03	G04		E11	F07	G05	G06	G07		F10
1.42331	0.626689	0.568933	0.742093	0.797791	0.855943		0.760927	0.73654	0.758854	1.19375	0.974026		0.867597	0.701262	0.567486	0.893149	0.70328		0.688464	0.654268	0.531912	0.712402	0.49466		0.743255	0.58806	1.01457	0.744996	0.830856		0.675942	0.694802	0.619899	0.844768	0.799071		0.624774	0.819733	0.812822	0.743955	0.708819		0.8383	0.978261	0.85956	1.00172	0		0.774368
7.99129	0.499241	0.52831	0.604549	0.722299	0.719532		0.70781	0.707956	0.693858	0.696448	0.8786		0.837777	0.683767	0.60186	0.891748	0.602245		0.674473	0.636309	0.539641	0.608319	0.424742		0.718483	0.530316	0.863895	0.702902	0.746194		0.685837	0.726095	0.568035	0.735689	0.735594		0.619085	0.67222	0.768908	0.621556	0.740635		0.725476	0.875857	0.875866	1.03128	0		0.675841
14.5604	0.538077	0.519214	0.598989	0.731108	0.705403		0.736348	0.701148	0.679509	0.780407	0.851681		0.814922	0.648943	0.599162	0.831261	0.656961		0.668721	0.623989	0.547143	0.617285	0.447828		0.731746	0.540817	0.841999	0.692942	0.770892		0.707328	0.75083	0.585947	0.746916	0.769514		0.627145	0.653984	0.742036	0.585999	0.691259		0.776532	0.800968	0.817813	0.9489	0		0.617201
21.2184	0.528182	0.49992	0.558128	0.723832	0.696303		0.691444	0.63294	0.66758	0.817143	0.895699		0.754925	0.641414	0.58814	0.765635	0.658129		0.72093	0.676623	0.637241	0.656747	0.499905		0.786339	0.561644	0.808385	0.766365	0.896485		0.738683	0.783329	0.653218	0.767549	0.826456		0.625342	0.587059	0.743698	0.58806	0.652896		0.750219	0.807625	0.771032	0.86241	0		0.588744
27.7897	0.557647	0.518241	0.566897	0.713924	0.718937		0.729952	0.651277	0.696349	0.8383	0.896758		0.800622	0.670341	0.612093	0.812959	0.699297		0.746648	0.688951	0.641558	0.707149	0.545164		0.790937	0.591884	0.843769	0.787894	0.930189		0.760253	0.811478	0.685989	0.796354	0.818871		0.658193	0.588588	0.744687	0.607416	0.658621		0.799607	0.799429	0.784726	0.894339	0		0.618896
34.3595	0.586966	0.523042	0.582733	0.749639	0.704224		0.761317	0.676773	0.700156	0.822129	0.892963		0.833419	0.676531	0.622201	0.813529	0.712876		0.70084	0.673039	0.640268	0.694498	0.53266		0.775996	0.604076	0.827831	0.781702	0.882795		0.762835	0.802353	0.68782	0.781159	0.825127		0.642008	0.608174	0.767979	0.596367	0.667019		0.784784	0.774613	0.79626	0.889908	0		0.635934
40.9272	0.574295	0.53081	0.605254	0.725187	0.708135		0.757309	0.661577	0.702601	0.839956	0.921285		0.807457	0.708957	0.61329	0.810144	0.70909		0.693517	0.674109	0.60658	0.689438	0.532418		0.770197	0.578304	0.80562	0.756328	0.861848		0.708559	0.766041	0.654226	0.765645	0.824		0.618208	0.622855	0.750699	0.619921	0.65779		0.747616	0.803596	0.789989	0.880699	0		0.61907
47.4934	0.56921	0.527106	0.575563	0.709054	0.71332		0.73732	0.672699	0.709831	0.837179	0.93474		0.804955	0.670971	0.611138	0.811014	0.698079		0.681913	0.651036	0.595237	0.666839	0.505872		0.754992	0.556711	0.790857	0.742909	0.826724		0.704928	0.759995	0.605387	0.750094	0.774246		0.628434	0.608414	0.73721	0.590294	0.658626		0.756897	0.800367	0.792633	0.87374	0		0.631113
54.152	0.796883	0.744386	0.817443	1.01815	1.07774		0.927511	0.839161	0.887499	1.08529	1.15995		1.03019	0.836891	0.840846	1.04447	0.891676		0.738102	0.763448	0.651565	0.730481	0.546016		0.726928	0.597455	0.717266	0.657005	0.889318		0.663264	0.702327	0.585513	0.699869	0.756818		0.959354	0.798739	0.976603	0.878937	0.959712		1.03694	0.998313	1.04583	1.13662	0		0.811565
60.7268	0.761909	0.688456	0.757733	0.915419	1.01531		0.924545	0.797962	0.828691	1.09193	1.06817		0.952904	0.766402	0.773094	0.969088	0.852115		0.730846	0.734341	0.63065	0.714036	0.548638		0.719951	0.584382	0.704173	0.643068	0.967633		0.632137	0.679303	0.570013	0.668243	0.752454		0.89798	0.750845	0.9568	0.832838	0.900048		1.05401	0.9395	1.02251	1.08824	0		0.748826
67.3047	0.68469	0.628926	0.695419	0.863106	0.893692		0.85601	0.776497	0.775617	1.04042	1.02936		0.94464	0.745338	0.744498	0.940282	0.807111		0.733732	0.726404	0.612268	0.692848	0.555972		0.730751	0.577817	0.732154	0.685679	1.01784		0.634196	0.716932	0.614484	0.683748	0.783948		0.82536	0.696413	0.893721	0.751691	0.831007		1.01259	0.91214	0.981881	1.0274	0		0.7045
73.9641	1.31604	1.21964	1.35455	1.60007	1.56508		1.58137	1.54279	1.61722	1.92516	1.95092		1.85409	1.49944	1.4485	1.95941	1.57728		1.33312	1.34987	1.11206	1.25347	0.949708		1.33875	1.03877	1.37742	1.35582	1.63763		1.24448	1.3754	1.13526	1.28262	1.42664		1.55272	1.308	1.54607	1.46153	1.5483		1.88163	1.8542	1.85791	2.01008	0		1.43179
80.5428	1.35839	1.22093	1.37387	1.64587	1.56197		1.67099	1.61246	1.68741	1.97302	1.99021		1.95011	1.57936	1.51892	1.95061	1.60193		1.37069	1.36517	1.13637	1.29524	1.01973		1.45115	1.1114	1.48832	1.45784	1.7776		1.32024	1.46757	1.22858	1.36661	1.47996		1.65547	1.32209	1.59243	1.42985	1.55046		1.92466	1.92895	1.88681	2.02199	0		1.47005
87.1226	1.40401	1.25031	1.41567	1.71622	1.60914		1.71964	1.68133	1.74984	2.00508	2.05224		2.02812	1.60674	1.57239	1.99933	1.63641		1.40687	1.38389	1.15414	1.31674	1.03069		1.49062	1.15508	1.54206	1.51822	1.82283		1.3492	1.50843	1.25643	1.42531	1.53421		1.68924	1.36457	1.6232	1.45448	1.5881		1.97734	1.94164	1.94769	2.11293	0		1.52483
93.7863	0.795812	0.716824	0.740838	0.969991	0.994147		1.01533	0.985665	1.02247	1.21098	1.22893		1.18404	0.91874	0.871341	1.16635	0.931752		0.901959	0.830041	0.694389	0.824835	0.563059		0.931672	0.725735	0.949389	0.94364	1.14404		0.810224	0.865651	0.75873	0.883755	0.921332		0.930921	0.768682	0.989309	0.825818	0.969262		1.08289	1.17686	1.19827	1.26781	0		0.845064
100.367	0.769533	0.685836	0.726395	0.915907	0.938489		0.974742	0.909822	0.929164	1.15286	1.15841		1.1057	0.872585	0.853133	1.10716	0.9145		0.886794	0.831448	0.70115	0.823291	0.581095		0.946254	0.718886	0.931113	0.922364	1.1615		0.78859	0.859115	0.756981	0.86479	0.839909		0.899808	0.71861	0.96763	0.777721	0.890791		1.08083	1.14532	1.14057	1.21226	0		0.803298
106.95	0.777552	0.686155	0.743021	0.94742	0.947047		0.989094	0.92818	0.938069	1.18283	1.17835		1.13441	0.892243	0.873723	1.09962	0.920399		0.920747	0.841726	0.709226	0.858296	0.604063		0.958009	0.733583	0.947463	0.955082	1.2357		0.801888	0.898639	0.797128	0.899225	0.903387		0.937408	0.743561	0.988751	0.813145	0.931001		1.12264	1.14318	1.17051	1.24304	0		0.83304
[truncated: 19 more columns]

## Sheet: ECAR_24h_2.5+5µgmL
Plate 1
ECAR (mpH/min/1000 cells):
Time	Group Name: Milieu seahorse-LPS 0						Group Name: Milieu seahorse-LPS 2.5						Group Name: Milieu seahorse-LPS 5						Group Name: UK5099-LPS 0						Group Name: UK5099-LPS 2.5						Group Name: UK5099-LPS 5						Group Name: Etomoxir-LPS 0						Group Name: Etomoxir-LPS 2.5						Group Name: Etomoxir-LPS 5
	B02	B11	C02	C03	E02		B05	B06	C05	C06	E11		B08	B09	B10	C09	F11		B03	C11	E03	E04	F02		B07	E05	E06	E07	F05		E08	E09	E10	F08	G11		B04	C04	D02	D03	D04		C07	D05	D06	D07	D11		C08
1.42358	0.250615	0.672184	0.639022	0.613675	0.573444		0.915337	0.411702	0.967323	0.418461	0.770194		0.117857	0.752872	0.160297	0	0.683151		0.53024	0.447075	1.20832	1.01288	0.60947		0.350624	0.430664	0.824967	0.9138	0.902386		0.904794	0.828362	0.662145	0.779952	0.865302		0.646953	0.837976	0.562569	0.928541	0.79289		1.08115	1.09399	0.792618	0.692509	0.513414		0.645436
7.98899	0.18041	0.625457	0.576204	0.561624	0.564478		0.853658	0.444207	0.66509	0.304304	0.633454		0.0966338	0.698023	0.0793295	0	0.650288		0.544943	0.411359	0.881658	0.752777	0.588686		0.197357	0.526745	0.676179	0.854639	0.815321		0.567235	0.726682	0.556668	0.728105	0.840091		0.618089	0.673847	0.527292	0.741257	0.62477		0.795496	0.935172	0.443108	0.618295	0.391257		0.433939
14.5539	0.162218	0.628729	0.585899	0.567977	0.595662		0.826054	0.464156	0.630826	0.283303	0.660258		0.135932	0.739956	0.0744377	0	0.63595		0.546792	0.450044	0.819178	0.699621	0.623501		0.185804	0.579157	0.652066	0.824491	0.783142		0.542472	0.784413	0.571636	0.661571	0.788338		0.600659	0.626638	0.54457	0.660305	0.550373		0.715263	0.881498	0.385675	0.579203	0.421705		0.468429
21.211	0.213655	0.640311	0.533557	0.538487	0.552489		0.819642	0.503168	0.57734	0.257143	0.659243		0.140487	0.74783	0.105706	0	0.617915		0.60349	0.496414	0.83535	0.737675	0.696162		0.222254	0.662766	0.704499	0.915719	0.829632		0.680964	0.861586	0.554911	0.747783	0.843075		0.587681	0.627934	0.540121	0.600868	0.550212		0.649009	0.745438	0.392607	0.583451	0.453892		0.444772
27.7805	0.199889	0.672985	0.572991	0.582489	0.582942		0.849175	0.555853	0.602491	0.290789	0.631722		0.206302	0.779815	0.138519	0	0.633501		0.614613	0.500589	0.804701	0.71221	0.689787		0.251557	0.620943	0.695391	0.856455	0.803868		0.655972	0.837789	0.595862	0.706461	0.807577		0.618958	0.642084	0.582282	0.652978	0.57945		0.657197	0.704945	0.418205	0.546531	0.460519		0.512182
34.3485	0.233235	0.660791	0.577018	0.574111	0.602975		0.830293	0.536172	0.634513	0.304542	0.665077		0.165401	0.76769	0.11896	0	0.625164		0.588861	0.466103	0.800668	0.703078	0.659378		0.259867	0.604014	0.667834	0.795276	0.722187		0.641939	0.83913	0.591695	0.707328	0.810222		0.631455	0.634632	0.567184	0.647374	0.600897		0.663053	0.708067	0.456038	0.535462	0.467235		0.523468
40.9176	0.207597	0.63404	0.556479	0.591809	0.593563		0.82877	0.549477	0.643683	0.268291	0.65244		0.17012	0.741548	0.123928	0	0.636741		0.592223	0.475851	0.764399	0.674771	0.636412		0.260321	0.600226	0.665367	0.774959	0.72425		0.623878	0.78793	0.621185	0.721811	0.762606		0.627065	0.679817	0.535497	0.647148	0.596976		0.664347	0.740255	0.42118	0.536588	0.474481		0.515857
47.488	0.220589	0.640383	0.555966	0.565859	0.603526		0.835562	0.521065	0.632793	0.272593	0.679213		0.164947	0.742993	0.142791	0	0.628859		0.577158	0.445845	0.736279	0.661725	0.668642		0.238861	0.596668	0.646706	0.780361	0.698799		0.633254	0.77542	0.607237	0.702923	0.768543		0.646136	0.654469	0.564687	0.627909	0.581498		0.634383	0.726571	0.418669	0.548473	0.46654		0.511544
54.1492	0.260815	0.932592	0.866829	0.879547	0.918487		1.05207	0.647619	0.843383	0.266224	0.993397		0.137557	0.959262	0.0659409	0	0.942629		0.578272	0.479255	0.821555	0.756762	0.779161		0.193713	0.640706	0.719768	0.789465	0.702428		0.680986	0.785532	0.686105	0.76594	0.723147		0.871614	0.969272	0.896212	0.922865	0.900608		0.859389	0.985536	0.477804	0.725435	0.687329		0.528107
60.7268	0.301124	0.842811	0.803479	0.82584	0.842387		1.06681	0.641589	0.778084	0.270457	0.87317		0.18003	0.874904	0.126932	0	0.784112		0.63201	0.4629	0.778312	0.722121	0.727906		0.237009	0.610861	0.666637	0.752722	0.666641		0.616224	0.780217	0.602518	0.68363	0.716253		0.852505	0.874585	0.840614	0.905978	0.834534		0.683251	0.929631	0.461585	0.605969	0.569518		0.558803
67.2973	0.276782	0.78101	0.704299	0.735618	0.719365		0.973853	0.626033	0.730548	0.292133	0.786057		0.179403	0.849679	0.104222	0	0.701903		0.610812	0.428696	0.747529	0.678149	0.653587		0.220663	0.610436	0.660506	0.741254	0.678382		0.622581	0.791214	0.579867	0.682404	0.737831		0.792726	0.767984	0.686324	0.796317	0.717812		0.630559	0.857519	0.490444	0.543967	0.516752		0.563967
73.957	0.402016	1.49025	1.32028	1.30621	1.43967		1.79649	1.063	1.32601	0.3704	1.46001		0.202123	1.59822	0.125251	0	1.35724		0.98174	0.986939	1.3777	1.2563	1.34714		0.274266	1.21893	1.2012	1.41903	1.21209		1.29963	1.43482	1.07887	1.22353	1.42289		1.32502	1.54824	1.31652	1.37539	1.44683		1.36647	1.61132	0.593981	1.21541	1.17814		0.849442
80.5386	0.415205	1.51515	1.29537	1.35881	1.45447		1.4602	1.09308	1.35026	0.36667	1.50906		0.194436	1.66643	0.156364	0	1.34286		0.964437	0.988714	1.44155	1.28298	1.38852		0.271845	1.26357	1.20514	1.3677	1.31013		1.28521	1.47669	1.11289	1.26595	1.43326		1.36635	1.53646	1.31613	1.4596	1.40929		1.35518	1.62363	0.607392	1.17994	1.17049		0.882139
87.1156	0.428189	1.63382	1.406	1.46008	1.5192		1.65283	1.16799	1.48104	0.414903	1.62027		0.207009	1.79631	0.126361	0	1.48995		1.04116	1.03813	1.53217	1.39373	1.46936		0.280476	1.32434	1.25912	1.50063	1.4121		1.33796	1.58626	1.17464	1.32569	1.57125		1.47856	1.65819	1.40045	1.54576	1.52438		1.43657	1.70285	0.685928	1.2961	1.26777		0.931019
93.7751	0.341147	0.869602	0.788946	0.80458	0.801388		1.09849	0.647416	0.876529	0.25501	0.8419		0.173845	0.971115	0.118157	0	0.787381		0.637228	0.530366	0.918842	0.813997	0.823303		0.209594	0.768017	0.774714	0.946619	0.879695		0.74314	0.917367	0.639369	0.762399	0.925116		0.866014	0.891029	0.7906	0.893691	0.857272		0.725048	1.02675	0.379055	0.688706	0.578246		0.582857
100.356	0.293049	0.835421	0.808663	0.778986	0.754525		1.12307	0.687418	0.903982	0.289865	0.795306		0.191901	0.957411	0.13478	0	0.73198		0.669763	0.508454	0.898274	0.800214	0.82733		0.21517	0.762229	0.77655	0.881996	0.836532		0.693417	0.914426	0.623386	0.715873	0.843311		0.883279	0.872002	0.771314	0.861798	0.81681		0.732195	1.01702	0.420877	0.631996	0.541305		0.598177
106.935	0.324138	0.82554	0.79187	0.781439	0.77061		1.13572	0.649669	0.892157	0.261403	0.790734		0.18131	0.938013	0.105487	0	0.723679		0.654855	0.505496	0.881367	0.798963	0.800083		0.208373	0.743846	0.758867	0.884626	0.815721		0.72046	0.905876	0.630183	0.718095	0.843276		0.867723	0.867816	0.757932	0.85621	0.811326		0.715296	1.01122	0.432518	0.618839	0.543362		0.599109
Plate 2
ECAR (mpH/min/1000 cells):
Time	Group Name: Milieu seahorse-LPS 0						Group Name: Milieu seahorse-LPS 2.5						Group Name: Milieu seahorse-LPS 5						Group Name: UK5099-LPS 0						Group Name: UK5099-LPS 2.5						Group Name: UK5099-LPS 5						Group Name: Etomoxir-LPS 0						Group Name: Etomoxir-LPS 2.5						Group Name: Etomoxir-LPS 5
	C04	D02	D03	D04	E02		C07	D05	D06	D07	D11		C10	D08	D09	D10	F11		B11	E03	E04	F02	F03		B07	E05	E06	E07	F05		E08	E09	E10	F08	G11		B02	B03	B04	C02	C03		B05	B06	C05	C06	E11		B08
1.42414	0.736019	0.616914	0.664667	0.79711	0.861332		0.840632	0.882625	0.739838	0.734733	0.637024		0.598935	0.717172	0.113124	0.755384	0.953389		0.370502	0.661107	0.678707	0.776925	0.834472		0.39076	0.652271	0.706573	0.526741	1.16506		0.912405	0.410389	0.973373	1.17459	1.02161		0.755703	0.436694	0	0.834708	0.807013		0.705201	0.549615	0.982369	0.885	0.744452		0.181708
7.98833	0.800513	0.607283	0.641518	0.776591	0.8455		0.702576	0.814873	0.803174	0.655162	0.609511		0.516129	0.591129	0.0702848	0.650061	0.938128		0.241964	0.688722	0.665567	0.70463	0.821798		0.401498	0.585115	0.607402	0.616408	1.06511		0.776627	0.356469	0.893919	1.0321	0.95703		0.687648	0.445612	0	0.701353	0.704487		0.713883	0.545164	0.793684	0.782567	0.741018		0.104115
14.5514	0.669637	0.600903	0.65018	0.723288	0.846283		0.683268	0.753505	0.754919	0.680872	0.583908		0.522363	0.584631	0.0921363	0.629011	0.929078		0.407064	0.699492	0.669175	0.716324	0.869609		0.433897	0.537687	0.609991	0.520322	1.03223		0.796716	0.377827	0.900678	1.00387	0.943319		0.678011	0.446076	0	0.666684	0.712871		0.733135	0.635901	0.770732	0.716621	0.715954		0.175616
21.2045	0.603261	0.523791	0.567243	0.652021	0.724737		0.606799	0.60549	0.608264	0.449803	0.552336		0.465556	0.478485	0.0154059	0.589501	0.861099		0.356615	0.686195	0.660648	0.740033	0.857802		0.445993	0.572037	0.538633	0.498321	1.06758		0.761278	0.354283	0.855242	-1.09303	0.92479		0.640065	0.427091	0	0.633614	0.617995		0.665767	0.57118	0.629127	0.674498	0.722009		0.130482
27.771	0.613478	0.628164	0.625106	0.653225	0.799634		0.638495	0.686431	0.67766	0.596872	0.589261		0.491805	0.51605	0.0958998	0.588122	0.911105		0.480489	0.69578	0.672973	0.739469	0.789858		0.484147	0.576785	0.609251	0.519385	1.04529		0.858933	0.352169	0.901182	0.362956	0.970253		0.696743	0.498	0	0.698585	0.695137		0.695939	0.649047	0.730843	0.734555	0.783742		0.243116
34.3365	0.643252	0.638695	0.582167	0.695008	0.828771		0.674687	0.751019	0.68393	0.643864	0.570219		0.47281	0.534872	0.122895	0.578262	0.890665		0.428978	0.660089	0.684161	0.763179	0.780428		0.495631	0.575246	0.620876	0.480178	0.99215		0.842006	0.38074	0.900127	0.606538	0.932176		0.697545	0.469582	0	0.66882	0.701848		0.716337	0.667852	0.742842	0.766718	0.77488		0.210106
40.9035	0.673007	0.570649	0.589961	0.699188	0.76807		0.626624	0.721456	0.669394	0.636639	0.553101		0.489559	0.541489	0.122554	0.589596	0.859929		0.379795	0.645442	0.680557	0.712309	0.767042		0.457266	0.553042	0.612234	0.468762	0.937039		0.816413	0.363817	0.751354	0.682666	0.880555		0.615308	0.462327	0	0.630758	0.6584		0.653234	0.59801	0.701055	0.750283	0.746001		0.194153
47.4744	0.711987	0.633752	0.628218	0.731586	0.789109		0.630322	0.723936	0.731705	0.718217	0.610456		0.509694	0.603908	0.145287	0.624937	0.847171		0.435483	0.651618	0.721801	0.738503	0.752093		0.451532	0.577166	0.616665	0.512794	0.97019		0.830541	0.388432	0.868522	0.796679	0.902102		0.669437	0.452593	0	0.682015	0.686318		0.696487	0.649501	0.745728	0.710796	0.755841		0.213682
54.1328	1.0001	0.873229	1.03641	1.11249	1.23294		0.737317	0.856656	0.841258	0.778683	0.953195		0.550906	0.618309	0.0536133	0.907411	1.08194		0.344209	0.904518	0.865341	0.912704	0.945092		0.356185	0.539158	0.624801	0.40058	0.849097		0.812902	0.281867	0.843925	0.914649	1.00954		1.02931	0.846562	0	1.08948	1.01261		0.659451	0.900387	0.815606	0.961901	0.996036		0.100898
60.6977	0.830229	0.822803	0.894048	0.89309	1.10395		0.588325	0.709361	0.701425	0.6626	0.712375		0.467292	0.548776	0.0735543	0.698464	0.832924		0.412318	0.790154	0.782906	0.840313	0.823363		0.44282	0.504009	0.602371	0.368486	0.827952		0.711394	0.329316	0.76672	0.791713	0.863722		0.946127	0.718549	0	0.968629	0.872098		0.689091	0.746738	0.710087	0.770061	0.836092		0.20928
67.266	0.860237	0.745805	0.816266	0.828656	0.97364		0.662569	0.753049	0.73196	0.737904	0.755488		0.519189	0.599087	0.114269	0.748001	0.872142		0.500451	0.739914	0.817303	0.835429	0.828956		0.486972	0.591806	0.647014	0.445707	0.885919		0.819921	0.378026	0.845581	0.869144	0.917324		0.87967	0.673656	0	0.901502	0.760964		0.772251	0.78929	0.779772	0.800903	0.904313		0.220827
73.9184	1.52003	1.43497	1.50723	1.65641	1.77039		1.25464	1.32195	1.31446	1.36867	1.54665		1.08396	1.13814	0.114286	1.52043	1.6122		0.659614	1.40385	1.44945	1.43237	1.46977		0.801495	1.06546	1.17069	0.862074	1.51764		1.39299	0.449293	1.52191	1.54861	1.55744		1.58778	1.37677	0	1.63349	1.42678		1.16904	1.36006	1.31352	1.43083	1.5435		0.201687
80.4885	1.53988	1.52886	1.58263	1.69576	1.78955		1.29553	1.36752	1.35281	1.43145	1.59911		1.10513	1.20871	0.069942	1.59538	1.71014		0.665856	1.41386	1.55852	1.47647	1.48585		0.860915	1.08838	1.16213	0.856793	1.56991		1.43814	0.460258	1.50659	1.58523	1.60898		1.68916	1.44345	0	1.76337	1.51872		1.30739	1.53566	1.36662	1.50106	1.65233		0.221152
87.0632	1.69544	1.65602	1.69412	1.78366	1.95444		1.40497	1.43714	1.47252	1.52107	1.67492		1.14469	1.25695	0.0916635	1.67893	1.79716		0.664966	1.43804	1.58799	1.54923	1.54221		0.855247	1.1431	1.21989	0.862567	1.67395		1.52336	0.47109	1.58875	1.68392	1.72289		1.78427	1.52843	0	1.9019	1.58578		1.40784	1.60814	1.48214	1.6171	1.74844		0.194926
93.7219	0.953774	0.893925	0.969042	0.981434	1.17374		0.765572	0.86587	0.786173	0.818232	0.784382		0.597195	0.649804	0.0638865	0.807111	0.977007		0.419166	0.898243	0.936732	0.948318	0.968314		0.513744	0.647619	0.706278	0.446876	1.06885		0.849066	0.336862	0.894661	1.01827	1.00856		1.05025	0.824987	0	1.11073	0.95235		0.845255	0.907064	0.870414	0.920683	0.864666		0.148796
100.298	0.93329	0.908478	0.954103	0.915988	1.11202		0.737296	0.843646	0.784694	0.803566	0.78518		0.565	0.595602	0.102765	0.809284	0.885768		0.454163	0.839813	0.938946	0.945374	0.938068		0.53579	0.674834	0.700929	0.459562	1.05964		0.881977	0.365524	0.919524	1.02523	0.952567		1.03632	0.844412	0	1.1548	0.909504		0.867655	0.917829	0.892921	0.850182	0.917995		0.204615
106.872	0.94234	0.925733	0.960257	0.926255	1.08283		0.703853	0.859271	0.796684	0.775192	0.794058		0.591924	0.61466	0.121594	0.783763	0.908529		0.468883	0.858828	0.947574	0.981	0.935494		0.522372	0.664895	0.730302	0.453397	1.04474		0.86285	0.371311	0.918453	1.01772	0.990407		1.0023	0.808508	0	1.12309	0.899944		0.855792	0.926568	0.86358	0.85791	0.939721		0.168531
Plate 3
ECAR (mpH/min/1000 cells):
Time	Group Name: Milieu seahorse-LPS 0						Group Name: Milieu seahorse-LPS 2.5						Group Name: Milieu seahorse-LPS 5						Group Name: UK5099-LPS 0						Group Name: UK5099-LPS 2.5						Group Name: UK5099-LPS 5						Group Name: Etomoxir-LPS 0						Group Name: Etomoxir-LPS 2.5						Group Name: Etomoxir-LPS 5
	E02	E03	E04	F02	F03		E05	E06	E07	F05	F06		B09	E09	E10	F08	F09		B11	F04	G02	G03	G04		D11	F07	G05	G06	G07		C09	F10	G08	G09	G10		C04	C11	D02	D03	D04		C07	D05	D06	D07	E11		C10
1.42431	0.642408	0.523775	0.625494	1.06818	0.554648		0.695925	1.18615	0.552927	0.718571	0.927945		-0.0949004	0.705169	0.474072	0.617615	0.781815		0.639993	0.75114	0.726491	0.659202	0.893966		0.576938	0.814072	0.721239	1.21577	0.954944		0.396765	0.803539	0.925828	0.67674	0.764708		0.48752	0.664374	0.627565	0.492816	0.465226		0.41596	0.498449	0.694524	0.549624	0.407373		0.627746
7.99533	0.578469	0.52429	0.513304	0.629326	0.455458		0.442646	0.674871	0.330006	0.641638	0.684439		-0.11863	0.466754	0.37821	0.634104	0.619654		0.567502	0.574984	0.713931	0.454945	0.662128		0.555648	0.547191	0.787651	0.849892	0.832857		0.290329	0.584774	0.691989	0.59937	0.57183		0.474948	0.68437	0.633546	0.25422	0.375708		0.440154	0.439346	0.480659	0.522034	0.356819		0.536995
14.5555	0.586421	0.49503	0.540085	0.730463	0.464559		0.463209	0.660515	0.391911	0.703642	0.703731		-0.112232	0.563856	0.42156	0.539814	0.694219		0.592667	0.591288	0.692076	0.509637	0.599599		0.556825	0.542078	0.685121	0.7372	0.717492		0.331405	0.614436	0.683871	0.581642	0.569293		0.462797	0.676552	0.608324	0.285826	0.403476		0.475061	0.444567	0.556495	0.618736	0.395323		0.504166
21.2125	0.584026	0.473333	0.520249	0.666083	0.43968		0.477317	0.603716	0.440384	0.687104	0.61648		-0.0565457	0.558329	0.419644	0.562591	0.651008		0.789852	0.615523	0.714157	0.558374	0.633969		0.673905	0.599851	0.662977	0.780611	0.766011		0.36074	0.728051	0.782495	0.63678	0.649322		0.409319	0.729364	0.607735	0.259488	0.385839		0.466248	0.460981	0.544818	0.565904	0.45379		0.566246
27.7841	0.574214	0.475342	0.510419	0.743685	0.48641		0.484229	0.59015	0.458138	0.63715	0.651623		-0.00991661	0.572207	0.496234	0.583416	0.631508		0.720719	0.590728	0.645481	0.577389	0.639187		0.632891	0.65105	0.655939	0.749198	0.755219		0.388852	0.699958	0.735709	0.607122	0.606931		0.454767	0.767079	0.587349	0.309831	0.410535		0.497892	0.407751	0.600346	0.618951	0.532247		0.679829
34.3532	0.627577	0.471409	0.506328	0.752288	0.488422		0.505624	0.613201	0.472433	0.656209	0.682566		-0.00904228	0.568925	0.510093	0.586603	0.613132		0.70992	0.595219	0.68294	0.572909	0.634856		0.614406	0.693233	0.671397	0.707338	0.747377		0.385603	0.699526	0.727125	0.597242	0.633728		0.462246	0.742942	0.627419	0.309631	0.452148		0.504834	0.456734	0.643388	0.621007	0.466654		0.66604
40.9255	0.590287	0.4907	0.514754	0.747733	0.497962		0.491023	0.594079	0.465542	0.650825	0.676281		-0.0495438	0.591737	0.502366	0.58463	0.624688		0.649854	0.587117	0.668154	0.539534	0.600072		0.589402	0.622156	0.622309	0.682922	0.712514		0.364326	0.647085	0.703519	0.565977	0.649831		0.440997	0.687059	0.575805	0.303102	0.429004		0.488011	0.456313	0.602786	0.594261	0.427419		0.614413
47.502	0.616845	0.514473	0.521432	0.737154	0.499088		0.508362	0.581539	0.474077	0.679422	0.683867		-0.0400763	0.587968	0.489687	0.607456	0.647238		0.689568	0.59119	0.673644	0.586897	0.577095		0.585608	0.601975	0.631311	0.666827	0.694405		0.366175	0.667606	0.700066	0.567391	0.64822		0.465799	0.718218	0.601798	0.349379	0.437324		0.487279	0.461572	0.596943	0.591917	0.420682		0.601933
54.1666	0.983896	0.81346	0.757866	1.11884	0.899311		0.681475	0.793134	0.664816	0.884936	0.94401		-0.0268055	0.785188	0.648136	0.768255	0.841332		0.804966	0.622814	0.818783	0.748966	0.686014		0.632065	0.661805	0.63009	0.609401	0.623575		0.324686	0.651707	0.722295	0.570368	0.553404		0.673455	1.08925	1.00159	0.547908	0.644024		0.621253	0.590716	0.788005	0.728029	0.606165		0.681072
60.7462	0.855666	0.673214	0.656272	1.06386	0.790784		0.612326	0.796655	0.559822	0.791179	0.808048		0.0511124	0.628446	0.6127	0.711143	0.705721		0.832197	0.630232	0.759321	0.675521	0.612092		0.641774	0.638095	0.613441	0.591034	0.596684		0.384337	0.641994	0.731426	0.534698	0.519142		0.590342	1.04766	0.921523	0.463264	0.586334		0.596328	0.525952	0.726585	0.687406	0.649623		0.705446
67.3232	0.775956	0.555015	0.591067	0.926778	0.652846		0.574932	0.726646	0.537032	0.722666	0.725173		0.0280344	0.652187	0.576399	0.658642	0.691643		0.834915	0.595901	0.730989	0.624988	0.599904		0.676799	0.673684	0.616587	0.625763	0.643281		0.398304	0.693087	0.741318	0.570246	0.598214		0.557523	0.951649	0.815137	0.3819	0.551363		0.604785	0.45923	0.679065	0.661626	0.559244		0.714615
73.982	1.48981	1.27473	1.24261	1.74049	1.31764		1.18171	1.4332	1.07795	1.47548	1.49271		0.0217477	1.28083	1.14	1.32934	1.34896		1.42657	1.11862	1.3979	1.15087	1.17952		1.10101	1.24674	1.1623	1.20655	1.21582		0.477961	1.28417	1.35869	0.989638	1.11673		1.08215	1.65462	1.53978	0.90148	1.07956		1.05148	1.04595	1.30144	1.23656	1.08895		1.23976
80.5659	1.53038	1.25836	1.24086	1.78441	1.35997		1.21056	1.49289	1.09396	1.4489	1.5171		0.0300413	1.28266	1.17533	1.35668	1.33168		1.50394	1.16864	1.39628	1.18747	1.16276		1.11512	1.26885	1.16541	1.22692	1.21449		0.53109	1.30523	1.33066	1.00511	1.12986		1.12538	1.71319	1.57101	0.962265	1.14481		1.05953	1.0411	1.38876	1.28538	1.13879		1.29434
87.1501	1.61105	1.35909	1.31167	1.87353	1.41597		1.28906	1.57784	1.16831	1.52282	1.59337		0.0551428	1.37776	1.24217	1.41862	1.45299		1.50531	1.18899	1.44712	1.20379	1.24471		1.12398	1.29023	1.23109	1.26022	1.26197		0.54557	1.3356	1.39235	1.05878	1.17663		1.20122	1.76225	1.66527	1.02433	1.18952		1.11533	1.08769	1.44443	1.3568	1.18996		1.32941
93.8121	0.860329	0.663764	0.748787	0.767663	0.693229		0.647118	0.77775	0.572712	0.844084	0.743995		0.0149866	0.752454	0.668852	0.81883	0.822255		1.01599	0.658508	0.86592	0.643994	0.676782		0.737139	0.772438	0.741783	0.800103	0.750894		0.402827	0.677627	0.892727	0.622117	1.19811		0.605563	1.06787	0.873419	0.460991	0.575342		0.628452	0.549568	0.749333	0.83169	0.648665		0.793309
100.397	0.794788	0.594567	0.645863	0.885419	0.686167		0.636324	0.800894	0.577856	0.781979	0.739476		0.0530874	0.726525	0.675741	0.766347	0.758299		0.989982	0.655391	0.843416	0.64962	0.682123		0.762712	0.769435	0.741335	0.784037	0.732021		0.427389	0.710361	0.903418	0.625845	1.16332		0.588706	1.06185	0.882718	0.411641	0.583703		0.692108	0.513299	0.808146	0.788849	0.689205		0.801189
106.982	0.801383	0.598967	0.64235	0.907951	0.693766		0.62894	0.818835	0.586713	0.797582	0.757792		0.0285482	0.747996	0.677207	0.809792	0.767095		1.01163	0.675455	0.844177	0.66861	0.672371		0.772677	0.778731	0.717908	0.793476	0.760579		0.422612	0.735797	0.931186	0.640631	1.1697		0.598575	1.07645	0.883395	0.437599	0.583954		0.665529	0.516388	0.797516	0.788707	0.717584		0.806225
[truncated: 19 more columns]

## Sheet: ECAR_48h_2.5+5µgmL
Plate 1
ECAR (mpH/min/1000 cells):
Time	Group Name: Milieu seahorse-LPS 0						Group Name: Milieu seahorse-LPS 2.5						Group Name: Milieu seahorse-LPS 5						Group Name: UK5099-LPS 0						Group Name: UK5099-LPS 2.5						Group Name: UK5099-LPS 5						Group Name: Etomoxir-LPS 0						Group Name: Etomoxir-LPS 2.5						Group Name: Etomoxir-LPS 5
	B02	B03	B04	B05	C02		B06	B07	B08	B09	B10		E07	E08	E09	E10	F05		D04	E02	E03	E04	F02		C10	C11	D05	D06	E05		F09	F10	F11	G05	G06		C03	C04	C05	D02	D03		B11	C06	C07	C08	C09		E06
1.42332	0.477815	0.21473	0.4877	0.348194	0.547495		-0.0553868	-0.0803896	0.00146687	0.0416381	0.673068		0.12725	-0.0355768	-0.145319	-0.0068999	0.263099		0.70419	0.571705	0.278443	0.755654	0.389985		0.0769477	0.00410679	0.0287679	0.238196	0.0244506		0.0383909	-0.0162432	0.00554851	0.0767686	0.00737116		0.338562	0.662999	0.272184	0.566334	0.487264		0.176034	0.275225	0.132497	-0.0412578	0.18946		0.0656421
7.99122	0.482544	0.251762	0.500458	0.374256	0.527341		0.0034267	-0.0294419	-0.00140573	0.0436849	0.452467		0.116994	-0.0433017	0.0368901	0.0872958	0.185246		0.663252	0.522862	0.263717	0.678571	0.349575		-0.018537	-0.0607316	0.0594401	0.13802	0.013811		0.171493	-0.0307761	0.066469	0.117969	0.0742597		0.284644	0.561749	0.312921	0.529417	0.491218		0.124322	0.317716	0.10044	-0.00133528	0.00457163		0.0591861
14.5635	0.430754	0.259404	0.527464	0.395281	0.510416		0.0438332	0.0302473	0.0660077	0.0621295	0.631078		0.110268	0.0392348	0.172348	0.0794424	0.192226		0.609729	0.50934	0.303174	0.634569	0.364245		-0.0516362	-0.0269818	0.11615	0.139893	0.0579961		0.220198	0.0685018	0.0879704	0.185162	0.107526		0.352564	0.529524	0.325779	0.528931	0.499262		0.211977	0.473157	0.116803	0.0365769	0.148882		0.0334657
21.2278	0.374458	0.233253	0.472755	0.311271	0.446781		0.0427846	0.0342807	0.0411791	0.0760556	0.28507		0.0964443	0.0575594	0.0965086	-0.0126492	0.130296		0.643148	0.520264	0.308793	0.653009	0.359753		-0.0403783	-0.078045	0.0202649	0.0440137	0.0260311		0.120594	0.0159803	0.0992963	0.164974	0.118502		0.263029	0.48078	0.22157	0.481442	0.47021		0.172817	0.237279	0.0248266	0.0169387	0.130022		0.0190777
27.8016	0.384055	0.250841	0.496305	0.358913	0.441851		0.0761947	0.0680829	0.062399	0.0531226	0.322531		0.0200491	0.0353286	0.0734795	0.017378	0.137629		0.625526	0.405544	0.250163	0.650238	0.317242		-0.109244	-0.138964	0.0181225	0.0466489	0.0215497		0.120712	0.106659	0.0720183	0.112508	0.12998		0.281437	0.510468	0.234352	0.456428	0.441473		0.104444	0.248647	0.0334417	-0.0024855	0.0542584		0.0592444
34.3759	0.426767	0.241245	0.494249	0.367504	0.48403		0.0457689	0.101482	0.0915833	0.0676506	0.408193		0.0398634	0.0768405	0.160302	0.0379205	0.185785		0.660296	0.454255	0.269553	0.648451	0.348109		-0.0140291	-0.0978415	0.0578347	0.146522	0.0507765		0.0820061	0.0634134	0.110973	0.164337	0.134371		0.322417	0.533084	0.284769	0.523111	0.441117		0.179965	0.362283	0.0347425	0.0785004	0.0563109		0.0454546
40.9506	0.407454	0.252516	0.488277	0.361173	0.460838		0.102857	0.089512	0.0539832	0.0560313	0.404219		0.0771268	0.0891341	0.159229	0.110182	0.168367		0.642092	0.484084	0.272534	0.656267	0.370955		0.0576712	-0.0840968	0.108598	0.155704	0.0482735		0.190959	0.0992619	0.146377	0.139426	0.118101		0.253742	0.569217	0.309753	0.492227	0.457799		0.177697	0.412154	0.112467	0.0863105	0.148591		0.101847
47.5266	0.385337	0.222116	0.472408	0.327302	0.456325		0.0501838	0.073502	0.0614237	0.0588428	0.377128		0.0543585	0.107992	0.11699	0.110578	0.177526		0.640338	0.42272	0.245106	0.621116	0.352437		0.014122	-0.0392978	0.0949418	0.121865	0.046177		0.170026	0.116027	0.11875	0.121568	0.0897492		0.25903	0.549386	0.290688	0.501174	0.425775		0.134942	0.290092	0.0839448	0.0688895	0.138957		0.108465
54.1928	0.436556	0.241833	0.555069	0.298153	0.5499		0.0268476	0.0398609	0.0224415	0.101174	0.380876		0.0438118	0.0275649	0.155596	0.118446	0.0992447		0.585873	0.482388	0.266789	0.627905	0.27359		-0.00692284	-0.0444664	0.0487071	0.105907	0.0444531		0.200542	0.0543112	0.131123	0.13433	0.0900205		0.29005	0.7238	0.275517	0.548425	0.500335		0.12618	0.3378	0.0437812	0.0283975	0.0858383		0.0323229
60.7721	0.406723	0.214892	0.500748	0.346494	0.49561		0.0900889	0.0903554	0.0940662	0.0811576	0.0622595		0.0462368	0.0435568	0.0612601	0.0586797	0.167799		0.548656	0.396204	0.209942	0.63784	0.25549		-0.0392524	-0.0241902	0.0356706	0.0757268	0.0626332		0.244605	0.0887651	0.118429	0.140176	0.132566		0.255405	0.654246	0.241921	0.449647	0.477949		0.143789	0.318645	0.0315547	0.0314187	0.124227		0.0750211
67.3537	0.399912	0.216894	0.513608	0.35778	0.465263		0.102939	0.0760782	0.075925	0.120299	0.339284		0.0183789	0.0653437	0.1001	0.0412982	0.130214		0.516092	0.431853	0.216862	0.589591	0.227217		0.0168708	-0.0272607	0.0928846	0.0529421	0.0531026		0.204287	0.103932	0.0633157	0.112423	0.0880524		0.259608	0.640506	0.261344	0.440799	0.451095		0.1274	0.269985	0.0515415	0.0307578	0.118834		0.0702023
74.0193	0.51486	0.204676	0.656623	0.33141	0.74838		0.0756992	-0.0403201	0.0420602	0.0589938	0.412674		-0.0072517	0.0315374	0.148018	0.0263957	0.0226559		0.921826	0.469451	0.308385	1.02217	0.264453		0.0250992	-0.0297183	0.0515138	0.0536065	0.0402586		0.173755	0.0870459	0.0261871	0.0382483	0.0592314		0.207119	1.13308	0.313078	0.643726	0.494607		0.0479286	0.183962	-0.0303063	0.0741951	0.0577473		0.00994605
80.6083	0.559498	0.233543	0.723486	0.40719	0.764452		0.069831	-0.00540088	0.0491069	0.0274521	0.358307		-0.0426944	0.0429861	0.106932	-0.0332207	0.0419043		0.983164	0.549185	0.328242	1.07256	0.284558		0.0365058	-0.0444468	0.0574201	0.0509927	0.0271854		0.202203	0.039596	0.0308623	0.0214711	0.0798727		0.219594	1.16678	0.360781	0.663048	0.527864		0.12231	0.160717	-0.032201	0.0581134	0.0986442		0.059894
87.1972	0.56556	0.217869	0.74531	0.395408	0.818292		0.080444	0.00100026	0.0615387	0.0257481	0.467576		-0.00382873	0.0647068	0.043203	0.0223738	0.0744241		0.978167	0.525426	0.341826	1.10904	0.295519		0.0379427	-0.0279613	0.0324874	0.107138	0.0278121		0.164265	0.0472414	0.0321681	0.0246477	0.0483016		0.211677	1.2215	0.332856	0.665413	0.504555		0.0884562	0.227817	0.0199374	0.0468846	0.0996132		0.0685046
93.8596	0.331984	0.127489	0.400027	0.305378	0.42724		0.0395071	-0.0324874	0.0544538	0.0149817	0.0970124		-0.00669242	-0.00729737	0.0107236	0.0645399	0.0411453		0.598078	0.3891	0.222502	0.672683	0.129046		-0.0175165	-0.0475239	0.00766198	0.043096	0.00154815		0.104713	0.0961269	0.0778957	0.0419203	0.078919		0.20465	0.711014	0.229015	0.315551	0.293223		0.0259184	0.28005	0.00471103	-0.00951175	0.114533		0.020267
100.446	0.345205	0.135592	0.425005	0.301211	0.430935		0.0442704	0.0201671	0.0685051	0.0557588	0.273289		-0.027321	0.0513894	0.135847	0.055199	0.0665379		0.537614	0.347078	0.199797	0.653607	0.12025		0.0673603	-0.0272414	0.020811	0.0231394	0.0389555		0.108417	0.0658735	0.0987846	0.061494	0.086639		0.263341	0.670881	0.214288	0.35644	0.278956		0.0254942	0.275641	0.0207679	0.0165014	0.108617		0.0381954
107.039	0.31733	0.170983	0.364176	0.28102	0.435269		0.0529438	0.01218	0.107398	0.0733633	0.541749		0.00148151	0.0575484	0.0604255	0.0698185	0.0151769		0.568712	0.395384	0.212781	0.631978	0.195511		0.0415304	0.0192161	0.0160523	0.0409858	0.0260441		0.0687205	0.104584	0.0873829	0.0757567	0.101679		0.210378	0.675929	0.271263	0.330366	0.278198		0.07914	0.303	0.0454127	0.0545617	0.130615		0.0533676
Plate 2
ECAR (mpH/min/1000 cells):
Time	Group Name: Milieu seahorse-LPS 0						Group Name: Etomoxir-LPS 0						Group Name: UK5099-LPS 0						Group Name: BPTES-LPS 0						Group Name: Milieu seahorse-LPS 2.5						Group Name: Etomoxir-LPS 2.5						Group Name: UK5099-LPS 2.5						Group Name: BPTES-LPS 2.5						Group Name: Milieu seahorse-LPS 5
	B02	C02	D02	E02	F02		B03	C03	D03	E03	F03		B04	C04	D04	E04	F04		B05	C05	D05	E05	F05		B10	C10	D10	E10	F10		B11	C11	D11	E11	F11		G02	G03	G04	G05	G06		G07	G08	G09	G10	G11		B06
1.42429	0.146687	0.272983	0.257357	0.356551	0.261933		-0.381887	-0.264335	0.0712037	0.103615	0.111678		-0.400516	-0.0888569	0.138328	0.0317235	0.201318		-0.649063	-0.40518	-0.0606816	-0.216607	0.168725		-0.369835	-0.234723	0.367362	0.117428	0.165225		-0.514792	-0.476835	0.1395	0.0987302	0.301181		0.0199169	-0.336205	-0.572533	0.406	0		-0.166162	-0.427048	0.0111399	0.417855	0.0584038		-1.23988
7.99188	0.0759108	0.228598	0.169717	0.315711	0.261484		-0.454038	-0.287298	0.0308163	-0.0193818	-0.110221		-0.430502	-0.150234	0.110861	-0.0917745	0.0910643		-0.790768	-0.464812	-0.00896427	-0.240155	0.0378984		-0.388782	-0.298652	0.258015	0.029568	0.140554		-0.557766	-0.495416	0.143621	-0.0818176	0.19532		-0.00426696	-0.41233	-0.62773	0.389072	0		-0.305439	-0.523581	-0.113599	0.300774	-0.180889		-1.40653
14.555	0.101891	0.231577	0.176086	0.309181	0.267153		-0.441485	-0.295155	-0.00670759	0.00153605	-0.104401		-0.397065	-0.144486	0.0722131	-0.00314505	0.119159		-0.869083	-0.395064	-0.0570039	-0.266925	0.0200826		-0.433995	-0.299856	0.224565	0.055359	0.101761		-0.574843	-0.525389	0.14714	-0.0763263	0.195001		-0.0838216	-0.432064	-0.6179	0.324936	0		-0.388246	-0.529274	-0.149856	0.298774	-0.246666		-1.39441
21.2091	0.111311	0.204716	0.22652	0.308026	0.246727		-0.417001	-0.310044	0.0149556	0.0143123	-0.0182903		-0.390255	-0.0708496	0.163953	0.178107	0.253601		-0.860291	-0.44921	-0.0479772	-0.271832	0.0918511		-0.408317	-0.328767	0.176488	0.00839239	0.0994671		-0.513754	-0.531441	0.188783	-0.0489819	0.198961		0.112698	-0.417987	-0.574041	0.472667	0		-0.303697	-0.554871	-0.0742277	0.363614	-0.195072		-1.32174
27.7765	0.186633	0.21149	0.258601	0.298554	0.261274		-0.415964	-0.328026	-0.0521785	-0.0284559	-0.00520512		-0.358451	-0.104278	0.0979972	0.124241	0.234167		-0.792255	-0.398363	-0.0518707	-0.26937	0.0790144		-0.42419	-0.316845	0.216135	0.0630686	0.0799649		-0.511015	-0.478372	0.159255	-0.0445817	0.1971		0.00906011	-0.453519	-0.550517	0.398585	0		-0.293556	-0.558084	-0.105306	0.34223	-0.226917		-1.27686
34.3479	0.0889269	0.221106	0.214362	0.335287	0.26932		-0.44345	-0.311279	-0.0376181	-0.0542708	-0.0424796		-0.388812	-0.127624	0.116392	0.140828	0.19756		-0.922856	-0.361794	-0.0406182	-0.292434	0.0952286		-0.436654	-0.318755	0.202305	0.0802758	0.0814511		-0.543993	-0.516075	0.139703	-0.0611419	0.191107		-0.0421026	-0.414658	-0.556182	0.37286	0		-0.295215	-0.562366	-0.096697	-0.264469	-0.204699		-1.25223
40.9179	0.0741564	0.185771	0.177729	0.354853	0.232305		-0.474254	-0.322686	-0.0412568	-0.0981187	-0.0832102		-0.41047	-0.149332	0.068201	0.0896222	0.171938		-0.946031	-0.399107	-0.0552578	-0.303171	0.0884897		-0.456482	-0.336583	0.167303	0.0327783	0.0688586		-0.639261	-0.555116	0.099321	-0.126707	0.134652		-0.127495	-0.441573	-0.659396	0.286768	0		-0.383237	-0.648284	-0.115566	0.172611	-0.231109		-1.39793
47.4905	0.0682748	0.201873	0.155196	0.334196	0.246938		-0.455328	-0.324636	-0.0320358	-0.0572315	-0.125071		-0.40102	-0.158479	0.0380672	0.0784144	0.11637		-0.955886	-0.427865	-0.0408682	-0.262893	0.0630433		-0.447832	-0.341858	0.167501	0.0224598	0.0760968		-0.580529	-0.534624	0.124355	-0.120315	0.156916		-0.096418	-0.437067	-0.618255	0.286974	0		-0.348684	-0.595104	-0.109538	0.233006	-0.246846		-1.42238
54.1531	0.393563	0.50139	0.529112	0.626769	0.606626		-0.461801	-0.296777	0.269569	0.259577	0.180364		-0.412188	-0.132946	0.0891162	0.0819192	0.15302		-0.992559	-0.437052	0.0199459	-0.259673	0.279218		-0.463354	-0.366592	0.377586	0.150402	0.187423		-0.603626	-0.536823	0.322503	-0.0876758	0.326404		-0.129223	-0.4878	-0.714649	0.262321	0		-0.350368	-0.601552	-0.0811162	0.493886	-0.213629		-1.47502
60.7214	0.409169	0.450861	0.477307	0.558682	0.56326		-0.443516	-0.322713	0.232157	0.189161	0.20616		-0.358473	-0.11977	0.0646381	0.12378	0.173328		-0.937833	-0.384204	-0.00114183	-0.275954	0.256645		-0.436001	-0.342702	0.383458	0.207888	0.173078		-0.522154	-0.503267	0.254761	-0.0320251	0.282867		-0.146579	-0.481363	-0.679455	0.280662	0		-0.272804	-0.650136	-0.111625	0.468297	-0.185532		-1.50692
67.2958	0.290937	0.399062	0.399474	0.489865	0.490825		-0.458924	-0.30754	0.201373	0.137919	0.200822		-0.406447	-0.103703	0.0725286	0.122052	0.183509		-0.950194	-0.341355	-0.0435119	-0.254823	0.242518		-0.441093	-0.344411	0.418468	0.235525	0.158086		-0.597898	-0.526646	0.245247	-0.0498284	0.324124		-0.114297	-0.472993	-0.688974	0.371702	0		-0.315751	-0.624165	-0.115585	0.500979	-0.231455		-1.55586
73.9559	0.966764	1.04948	1.14575	1.30136	1.23158		-0.43035	-0.292628	0.70116	0.788433	0.684854		-0.418182	-0.117448	0.497436	0.533406	0.651662		-1.07287	-0.445175	0.239296	-0.197649	0.667499		-0.453765	-0.347842	0.75998	0.649485	0.460013		-0.564486	-0.466107	0.695402	0.10513	0.79759		0.201658	-0.46522	-0.590827	0.936685	0		-0.137735	-0.601959	0.0869825	1.27286	-0.0520317		-1.46031
80.5329	1.05768	1.14657	1.15189	1.36554	1.2928		-0.447918	-0.304956	0.703956	0.716891	0.690521		-0.362365	-0.00220506	0.48572	0.574036	0.673295		-1.03851	-0.416478	0.209674	-0.187142	0.664365		-0.467105	-0.347397	0.791415	0.680901	0.455042		-0.553303	-0.449731	0.734487	0.167595	0.77853		0.231944	-0.485531	-0.543515	0.974164	0		-0.0692102	-0.613185	0.0602997	1.31638	-0.0480332		-1.54489
87.1121	1.10408	1.21841	1.20373	1.41571	1.35458		-0.463429	-0.309328	0.699922	0.683649	0.748859		-0.419973	0.0166023	0.487206	0.550962	0.688034		-1.08295	-0.415229	0.180362	-0.184745	0.643867		-0.452481	-0.328412	0.827981	0.667668	0.475808		-0.582174	-0.459125	0.761603	0.16899	0.781758		0.201839	-0.491911	-0.563316	0.977464	0		-0.0996995	-0.641605	0.000160994	1.37851	-0.0782621		-1.53982
93.7702	0.408624	0.521177	0.487403	0.666942	0.575548		-0.465252	-0.358766	0.148597	0.181856	0.191746		-0.39592	-0.101537	0.160501	0.150708	0.244089		-0.994386	-0.416887	-0.0562326	-0.275748	0.143969		-0.462308	-0.389627	0.396162	0.245819	0.0888681		-0.556633	-0.582281	0.334422	-0.0564201	0.362556		-0.0966831	-0.522324	-0.657567	0.502443	0		-0.338432	-0.660846	-0.247162	0.516277	-0.283961		-1.45485
100.35	0.402027	0.50955	0.435569	0.593204	0.510775		-0.471477	-0.362193	0.138974	0.0982185	0.180853		-0.383023	-0.09919	0.0891681	0.139524	0.246507		-1.09873	-0.415246	-0.0631916	-0.299795	0.126598		-0.44544	-0.376854	0.367025	0.235971	0.0613743		-0.580559	-0.567321	0.264769	-0.0522121	0.318868		-0.149953	-0.554331	-0.694619	0.444089	0		-0.345631	-0.686946	-0.294658	0.489725	-0.311168		-1.3932
106.931	0.352804	0.489145	0.426139	0.584593	0.503199		-0.519921	-0.374807	0.122325	0.0360366	0.128987		-0.448472	-0.107619	0.101367	0.171387	0.22932		-1.17683	-0.434051	-0.0909793	-0.331636	0.112631		-0.499594	-0.401608	0.371356	0.233583	0.0703775		-0.626232	-0.605759	0.260429	-0.0528197	0.315806		-0.125035	-0.581751	-0.765897	0.49387	0		-0.413679	-0.685584	-0.268989	0.513527	-0.316949		-1.6638
Plate 3
ECAR (mpH/min/1000 cells):
Time	Group Name: Ctrl							Group Name: Ctrl E							Group Name: Ctrl U							Group Name: Ctrl B							Group Name: LPS 2.5							Group Name: LPS 2.5 E							Group Name: LPS 2.5 U
	A02	A03	A04	B02	B03	B04		C02	C03	C04	D02	D03	D04		E02	E03	E04	F02	F03	F04		G02	G03	G04	H02	H03	H04		A05	A06	A07	B05	B06	B07		C05	C06	C07	D05	D06	D07		E05	E06	E07	F05	F06	F07
1.30785	0	2.35769	2.60499	2.12039	0.815355	0.943144		1.16779	1.04154	1.15095	1.00941	0.986083	6.53682		0.952079	1.01611	1.143	1.01925	1.14715	1.12604		1.05765	1.21405	1.28042	0.126225	3.60875	3.05454		0.0286316	0.105972	0.105637	1.09905	0.919128	0.352323		1.05481	1.11943	0.966571	0.268104	0.872572	0.797232		0.784346	0.840767	0.491709	0.777532	0.547904	0.982026
7.77244	0	2.27726	2.463	1.92582	0.69509	0.825997		0.957481	0.861623	1.03373	0.816838	0.835714	5.99376		0.870387	0.902366	0.981611	0.850482	0.985585	0.944989		0.978751	0.966886	1.04426	0.128349	3.44493	2.97061		0.00365151	-0.00319803	0.0741147	0.97367	0.840744	0.389786		0.909713	0.982531	0.822003	0.310799	0.682543	0.744082		0.900432	0.932871	0.378356	0.746728	0.469803	0.863852
14.2244	0	2.32361	2.38747	1.87787	0.584942	0.738027		0.861618	0.75485	0.87683	0.72787	0.742404	4.87239		0.829239	0.830891	0.83863	0.808485	0.851487	0.809283		0.964523	0.857175	0.922464	0.141934	3.3808	2.89823		0.0108346	0.00431192	0.0520441	0.877105	0.83783	0.44476		0.902679	0.930129	0.781384	0.250954	0.708173	0.70558		0.726352	0.839226	0.425106	0.743989	0.440456	0.790746
20.6835	0	2.26497	2.30284	1.84106	0.553257	0.705501		0.790518	0.709017	0.828115	0.665378	0.708826	4.40605		0.759534	0.745893	0.772283	0.753789	0.816728	0.774377		0.908093	0.818495	0.885545	0.136342	3.3336	2.88573		0.0538938	-0.0173892	0.100219	0.827416	0.782168	0.434712		0.8284	0.840259	0.738576	0.248109	0.65973	0.655615		0.627951	0.700323	0.417402	0.463529	0.377882	0.782038
27.2551	0	2.27043	2.21302	1.80575	0.519617	0.570544		0.644361	0.643825	0.833193	0.571911	0.613593	3.93409		0.69281	0.711867	0.718919	0.67389	0.777316	0.707414		0.874009	0.815495	0.863144	0.122995	3.28433	2.89531		-0.0538868	0.000179382	0.0251958	0.740559	0.690844	0.298308		0.813512	0.77589	0.622441	0.198049	0.554933	0.506681		0.517691	0.606058	0.324778	0.489229	0.290104	0.74214
33.7156	0	2.22734	2.24086	1.82791	0.506159	0.666953		0.688191	0.665866	0.841084	0.574883	0.660037	4.05754		0.71955	0.77961	0.722824	0.67105	0.820976	0.735111		0.934453	0.878503	0.934804	0.123624	3.25775	2.87426		0.0328535	-0.00869199	0.0373135	0.837347	0.741897	0.33299		0.895305	0.795453	0.66772	0.217964	0.586993	0.532179		0.512337	0.600468	0.378275	0.489196	0.283888	0.768125
40.1801	0	2.24441	2.21892	1.80508	0.59159	0.678141		0.741531	0.733285	0.910024	0.621096	0.689078	4.35654		0.788821	0.819086	0.729862	0.726179	0.892485	0.772814		1.0021	0.913111	0.961812	0.125955	3.29244	2.86841		0.0279827	-0.00941723	0.0532603	0.798383	0.796983	0.350001		0.894781	0.849054	0.720434	0.209008	0.664134	0.549318		0.526599	0.625972	0.410316	0.487111	0.307693	0.809574
46.6432	0	2.22205	2.21136	1.85238	0.605987	0.668521		0.80864	0.751617	0.979038	0.699112	0.70238	4.65806		0.821022	0.799119	0.790934	0.776903	0.890482	0.781058		1.03075	0.918268	0.995337	0.131008	3.24504	2.85281		0.0123623	0.0122993	0.0632057	0.834942	0.761639	0.378329		0.942522	0.891952	0.709078	0.19665	0.688941	0.624656		0.561957	0.657911	0.39817	0.538032	0.299084	0.81326
53.111	0	2.19606	2.19264	1.83655	0.604433	0.702096		0.846199	0.749709	1.05307	0.693798	0.71549	4.90082		0.871106	0.78372	0.830499	0.818748	0.918543	0.836397		1.03945	0.908751	1.02488	0.146643	3.20937	2.81513		-0.00186136	-0.126928	0.0446361	0.821817	0.762894	0.370331		0.943202	0.907152	0.735488	0.210091	0.71183	0.633435		0.570638	0.697883	0.415273	0.519464	0.302208	0.830758
59.5775	0	2.13353	2.15405	1.82717	0.606363	0.698074		0.806576	0.752142	1.04997	0.674351	0.713097	4.89774		0.872467	0.839635	0.836993	0.801719	0.929054	0.831573		1.0412	0.962038	1.02828	0.111277	3.1864	2.76616		0.0159017	-0.0780887	0.0407774	0.851536	0.738115	0.344259		0.911738	0.900316	0.719885	0.216995	0.705724	0.621959		0.54672	0.677018	0.429549	0.51992	0.275245	0.862326
66.1454	0	2.11074	2.21494	1.77923	0.653235	0.670086		0.788563	0.767681	1.07187	0.725352	0.702776	5.25851		0.863899	0.802122	0.898534	0.783678	0.958259	0.906028		1.07407	0.9687	1.06815	0.0797825	3.14724	2.81397		-0.0148439	0.0376028	0.0626876	0.796684	0.728393	0.207993		0.89841	0.971056	0.690963	0.223728	0.735522	0.595435		0.57348	0.701019	0.442651	0.521798	0.330499	0.879394
72.6163	0	2.12302	2.213	1.80183	0.633023	0.74593		0.816787	0.752613	1.1274	0.723971	0.733622	5.41739		0.88848	0.859794	0.873069	0.795644	0.980137	0.92201		1.11873	0.968215	1.10876	0.143973	3.09746	2.82898		-0.00610787	0.013158	0.0662728	0.848566	0.745639	0.30324		0.982321	0.937032	0.750688	0.216621	0.705874	0.610692		0.549269	0.713582	0.453183	0.529555	0.3109	0.884461
79.0907	0	2.1588	2.18675	1.82533	0.656111	0.739408		0.852549	0.781872	1.11714	0.746901	0.749014	5.38649		0.848282	0.882282	0.908397	0.802511	1.0059	0.886438		1.14036	1.01173	1.10317	0.161857	3.14363	2.77289		0.00873213	0.0147116	0.0438591	0.91076	0.835338	0.360162		1.00755	0.992662	0.770199	0.222323	0.725089	0.66283		0.564964	0.695653	0.451229	0.52307	0.309193	0.94543
85.5631	0	2.12053	2.18682	1.83855	0.682837	0.797673		0.883145	0.815982	1.17381	0.776898	0.800582	5.33662		0.916044	0.897475	0.905888	0.876291	1.022	0.914805		1.15201	1.02653	1.12246	0.138363	3.13683	2.72089		-0.0159986	-0.0255251	0.0592521	0.943636	0.796047	0.383005		0.971945	0.996576	0.768873	0.250641	0.73185	0.68004		0.580989	0.717738	0.4496	0.542664	0.265959	0.961725
92.1315	0	1.88948	2.03706	1.69546	0.725353	0.845278		1.01655	0.847706	1.42508	1.21174	0.809662	6.01946		1.27479	0.9201	1.00915	1.04203	1.06862	1.01684		1.22822	1.06727	1.10695	0.0588608	2.90424	2.53928		0.0526624	-0.0886961	0.0645406	0.921745	0.842962	0.302056		1.0442	1.20802	0.722937	0.212492	0.846532	0.813614		0.649903	0.940138	0.46301	0.553772	0.273943	1.10011
98.6082	0	1.70699	1.96306	1.69355	0.709518	0.838345		0.993349	0.838485	1.33274	1.17387	0.836092	5.8298		1.28	0.918716	0.965921	0.995044	1.06147	1.00655		1.23511	1.05824	1.13346	0.0558628	2.71243	2.43011		-0.0124639	-0.106037	0.0594702	0.897382	0.807124	0.26197		1.0524	1.18029	0.733826	0.196656	0.854612	0.805351		0.609308	0.847823	0.455348	0.539617	0.25874	1.08583
105.076	0	1.61803	1.92874	1.59433	0.664423	0.80173		0.902909	0.802601	1.29553	1.15386	0.803001	5.67728		1.24857	0.908531	0.915345	0.991923	1.04273	0.958543		1.21369	1.03644	1.10092	0.0662785	2.65248	2.34971		-0.0124906	-0.0614722	0.0274554	0.886353	0.801181	0.259689		1.01344	1.14721	0.752819	0.175392	0.798783	0.747546		0.615998	0.82664	0.380949	0.519655	0.291516	1.06594
111.547	0	1.61114	1.9553	1.63869	0.682867	0.849025		0.956787	0.81155	1.33153	1.14329	0.795438	5.87481		1.24492	0.884841	0.967544	1.02341	1.04737	0.966188		1.20114	1.0592	1.1262	0.10422	2.61902	2.2571		-0.0102848	0.0434198	0.0191992	0.881302	0.796767	0.269636		0.986156	1.14181	0.813879	0.186597	0.824211	0.803766		0.620032	0.836257	0.403872	0.536643	0.247791	1.07432
118.017	0	1.61223	2.01981	1.65394	0.70965	0.886742		1.01896	0.841921	1.35355	1.12994	0.753114	5.89145		1.24416	0.911632	0.992794	1.03972	1.06198	1.00282		1.22782	1.07009	1.16307	0.124354	2.61873	2.28235		0.0299037	0.0347173	0.0647395	0.940003	0.786878	0.327756		1.0471	1.15015	0.866773	0.213402	0.856571	0.802632		0.635616	0.84349	0.466771	0.547558	0.291641	1.1163
124.587	0	1.64267	2.0102	1.64265	0.610149	0.762378		0.838597	0.807511	1.1753	0.802397	0.765843	5.36249		0.885223	0.845445	0.918692	0.768881	1.00671	0.924042		1.09449	1.02904	1.07384	0.0771045	2.51133	2.20098		0.00770489	0.0670273	0.0464133	0.821555	0.675569	0.283788		0.953585	0.97107	0.62911	0.146845	0.659903	0.594115		0.53767	0.668678	0.348675	0.511268	0.227882	0.826083
131.051	0	1.67212	1.99009	1.56384	0.633418	0.76441		0.78241	0.777506	1.13855	0.699381	0.75621	5.48545		0.80083	0.847957	0.889259	0.737847	0.967175	0.893866		1.07088	0.998548	1.06267	0.04832	2.51434	2.25284		0.0123692	-0.0314804	0.0518085	0.808176	0.672605	0.287153		0.93041	0.915662	0.716539	0.17209	0.674608	0.588702		0.487563	0.606405	0.326599	0.470045	0.226725	0.834327
137.547	0	1.64777	2.01248	1.67595	0.616234	0.753868		0.827035	0.77905	1.16442	0.743348	0.78742	5.34695		0.881007	0.898897	0.89969	0.770812	1.03882	0.921824		1.12851	1.02267	1.08655	0.0856192	2.55017	2.2856		0.0239874	-0.0461419	0.045502	0.827888	0.709079	0.28641		0.97085	0.973387	0.699371	0.208682	0.667463	0.609554		0.541472	0.643767	0.375731	0.505292	0.21429	0.863563
144.019	0	1.67786	2.02227	1.69349	0.659429	0.794433		0.883384	0.786576	1.13949	0.799625	0.743982	5.3793		0.880781	0.883472	0.904472	0.816528	1.01954	0.91878		1.1499	1.01761	1.1039	0.0863063	2.5268	2.22277		-0.0337378	-0.0124117	0.0491886	0.879364	0.734903	0.282292		0.981416	0.943469	0.737368	0.188814	0.693918	0.629557		0.556932	0.660976	0.38878	0.473591	0.212013	0.90445
[truncated: 30 more columns]
